# Supplementary material for: Distribution and characteristic of nitrite-dependent anaerobic methane oxidation bacteria by comparative analysis of wastewater treatment plants and agriculture fields in northern China
Source: PeerJ. 2016 Dec 14;4:e2766. doi: 10.7717/peerj.2766 (PMC5160924; doi:10.7717/peerj.2766)
Supplement: Data S1 [file peerj-04-2766-s002.xlsx]

## Sheet: Sheet1
	Samples	Copies g-1 dry sediment	Error bar
	PF	72800000	8000000
	CF	15500000	3000000
	EC	10700000000	3000000000
	WS	2610000	1000000
