# Supplementary material for: Distribution and characteristic of nitrite-dependent anaerobic methane oxidation bacteria by comparative analysis of wastewater treatment plants and agriculture fields in northern China
Source: PeerJ. 2016 Dec 14;4:e2766. doi: 10.7717/peerj.2766 (PMC5160924; doi:10.7717/peerj.2766)
Supplement: Data S2 [file peerj-04-2766-s003.xlsx]

## Sheet: Sheet1
Time(h)	EC				WS				PF				CF
	experimental group		blank group		experimental group		blank group		experimental group		blank group		experimental group		blank group
	CH4(mmol/L)	NO2-(mmol/L)	CH4(mmol/L)	NO2-(mmol/L)	CH4(mmol/L)	NO2-(mmol/L)	CH4(mmol/L)	NO2-(mmol/L)	CH4(mmol/L)	NO2-(mmol/L)	CH4(mmol/L)	NO2-(mmol/L)	CH4(mmol/L)	NO2-(mmol/L)	CH4(mmol/L)	NO2-(mmol/L)
0	1.06915	0.32903	0.99763	0.004913	1.07169	0.36285	1.06819	0.005439	1.072	0.34866	0.90099	0.00413	0.98783	0.34829	0.98713	0.01496
6	0.96761	0.09949	0.99472	0.015043	1.06467	0.35529	1.06833	0.020413	1.04782	0.30499	0.89754	0.00413	0.96333	0.30958	0.98721	0.01496
12	0.93303	0.01596	0.99302	0.003509	1.05878	0.34895	1.06801	0.01667	1.02216	0.25712	0.89922	0.00205	0.94635	0.289	0.98705	0.05306
18	0.928	0.00439	0.99043	0.003137	1.05018	0.33969	1.06788	0.015348	0.99786	0.19848	0.89772	0.03477	0.93155	0.26345	0.9724	0.02728
24	0.92678	0.00158	0.99023	0.0006	1.04556	0.33472	1.06782	0.008522	0.96915	0.14663	0.89121	0.02291	0.92018	0.22628	0.97152	0.01406
30	0.92637	0.00063	0.99098	0.000707	1.0389	0.32755	1.06748	0.001915	0.94053	0.09494	0.89067	0.00302	0.90998	0.18106	0.9708	0.0051
42	0.92617	0.00017	0.99075	0.001884	1.03444	0.32275	1.067	0.000153	0.9198	0.0575	0.89096	0.00192	0.88708	0.11598	0.97057	0.00308
