# Supplementary material for: Distribution and characteristic of nitrite-dependent anaerobic methane oxidation bacteria by comparative analysis of wastewater treatment plants and agriculture fields in northern China
Source: PeerJ. 2016 Dec 14;4:e2766. doi: 10.7717/peerj.2766 (PMC5160924; doi:10.7717/peerj.2766)
Supplement: Data S4 [file peerj-04-2766-s004.xlsx]

## Sheet: Raw data from Fig. 4
Taxon	PF	CF	EC	WS
No blast hit;Other	459	58	217	56
k__Bacteria;p__	5	0	0	0
k__Bacteria;p__Acidobacteria	1232	646	90	51
k__Bacteria;p__Armatimonadetes	829	16	3620	12867
k__Bacteria;p__BRC1	0	0	0	6
k__Bacteria;p__Bacteroidetes	1	7	0	1
k__Bacteria;p__Caldiserica	0	0	0	1
k__Bacteria;p__Chlorobi	0	0	1	0
k__Bacteria;p__Chloroflexi	0	0	4	1
k__Bacteria;p__Firmicutes	195	7	245	33
k__Bacteria;p__Gemmatimonadetes	1	0	0	1
k__Bacteria;p__NC10	8156	8783	8011	991
k__Bacteria;p__Nitrospirae	4	2	0	0
k__Bacteria;p__Planctomycetes	1	0	0	0
k__Bacteria;p__Proteobacteria	71	9	82	20
k__Bacteria;p__Spirochaetes	0	0	4	1
k__Bacteria;p__Verrucomicrobia	2	0	0	0
k__Bacteria;p__WS4	0	0	10	0
