# Supplementary material for: Distribution and characteristic of nitrite-dependent anaerobic methane oxidation bacteria by comparative analysis of wastewater treatment plants and agriculture fields in northern China
Source: PeerJ. 2016 Dec 14;4:e2766. doi: 10.7717/peerj.2766 (PMC5160924; doi:10.7717/peerj.2766)
Supplement: Data S5 [file peerj-04-2766-s005.xls]

#OTU ID	PF	CF	EC	WS	taxonomy
denovo0	0	1	0	0	k__Bacteria; p__NC10; c__12-24; o__MIZ17; f__; g__; s__
denovo1	0	1	0	0	k__Bacteria; p__NC10; c__12-24; o__JH-WHS47; f__; g__; s__
denovo10	1	0	0	0	k__Bacteria; p__Armatimonadetes; c__Armatimonadia; o__Armatimonadales; f__Armatimonadaceae; g__; s__
denovo100	5	10	5	1	k__Bacteria; p__NC10; c__12-24; o__JH-WHS47; f__; g__; s__
denovo1000	0	0	0	1	k__Bacteria; p__Acidobacteria; c__Acidobacteria-5; o__; f__; g__; s__
denovo1001	0	1	0	0	No blast hit
denovo1002	0	0	0	0	k__Bacteria; p__NC10; c__12-24; o__JH-WHS47; f__; g__; s__
denovo1003	0	0	1	0	k__Bacteria; p__WS4; c__; o__; f__; g__; s__
denovo1004	0	0	0	0	k__Bacteria; p__NC10; c__12-24; o__Methylomirabiliales; f__Methylomirabiliaceae; g__; s__
denovo1005	1	0	0	0	k__Bacteria; p__Armatimonadetes; c__0319-6E2; o__; f__; g__; s__
denovo1006	0	0	0	0	k__Bacteria; p__NC10; c__12-24; o__MIZ17; f__; g__; s__
denovo1007	0	0	0	0	k__Bacteria; p__NC10; c__12-24; o__Methylomirabiliales; f__Methylomirabiliaceae; g__; s__
denovo1008	0	0	2	0	No blast hit
denovo1009	2	0	0	0	No blast hit
denovo101	1	0	0	0	k__Bacteria; p__; c__; o__; f__; g__; s__
denovo1010	1	0	0	0	k__Bacteria; p__Acidobacteria; c__EC1113; o__; f__; g__; s__
denovo1011	1	2	0	0	k__Bacteria; p__NC10; c__12-24; o__JH-WHS47; f__; g__; s__
denovo1012	1	0	0	0	k__Bacteria; p__Firmicutes; c__Bacilli; o__Bacillales; f__Bacillaceae; g__Bacillus; s__
denovo1013	0	1	0	0	k__Bacteria; p__NC10; c__12-24; o__Methylomirabiliales; f__Methylomirabiliaceae; g__; s__
denovo1014	2	0	0	0	No blast hit
denovo1015	0	0	0	0	k__Bacteria; p__NC10; c__12-24; o__MIZ17; f__; g__; s__
denovo1016	0	1	0	0	k__Bacteria; p__NC10; c__12-24; o__JH-WHS47; f__; g__; s__
denovo1017	3	5	2	0	k__Bacteria; p__NC10; c__12-24; o__JH-WHS47; f__; g__; s__
denovo1018	4	7	3	0	k__Bacteria; p__NC10; c__12-24; o__Methylomirabiliales; f__Methylomirabiliaceae; g__Candidatus Methylomirabilis; s__
denovo1019	1	3	1	0	k__Bacteria; p__NC10; c__12-24; o__Methylomirabiliales; f__Methylomirabiliaceae; g__; s__
denovo102	0	0	0	0	k__Bacteria; p__NC10; c__12-24; o__MIZ17; f__; g__; s__
denovo1020	3	6	2	0	k__Bacteria; p__NC10; c__12-24; o__; f__; g__; s__
denovo1021	0	0	2	0	k__Bacteria; p__Armatimonadetes; c__SJA-176; o__TP122; f__; g__; s__
denovo1022	0	1	0	0	k__Bacteria; p__NC10; c__12-24; o__Methylomirabiliales; f__Methylomirabiliaceae; g__; s__
denovo1023	0	1	0	0	k__Bacteria; p__NC10; c__12-24; o__MIZ17; f__; g__; s__
denovo1024	1	1	0	0	k__Bacteria; p__NC10; c__12-24; o__MIZ17; f__; g__; s__
denovo1025	6	0	0	0	k__Bacteria; p__Armatimonadetes; c__0319-6E2; o__; f__; g__; s__
denovo1026	1	2	0	0	k__Bacteria; p__NC10; c__wb1-A12; o__; f__; g__; s__
denovo1027	0	0	0	0	k__Bacteria; p__NC10; c__12-24; o__Methylomirabiliales; f__Methylomirabiliaceae; g__; s__
denovo1028	0	0	0	0	k__Bacteria; p__NC10; c__12-24; o__Methylomirabiliales; f__Methylomirabiliaceae; g__Candidatus Methylomirabilis; s__
denovo1029	1	2	1	0	k__Bacteria; p__NC10; c__12-24; o__JH-WHS47; f__; g__; s__
denovo103	0	0	0	4	k__Bacteria; p__Armatimonadetes; c__SJA-176; o__TP122; f__; g__; s__
denovo1030	0	0	0	0	k__Bacteria; p__NC10; c__12-24; o__JH-WHS47; f__; g__; s__
denovo1031	0	1	0	0	k__Bacteria; p__Acidobacteria; c__Acidobacteria-6; o__iii1-15; f__; g__; s__
denovo1032	0	0	0	0	k__Bacteria; p__NC10; c__12-24; o__Methylomirabiliales; f__Methylomirabiliaceae; g__; s__
denovo1033	1	2	1	0	k__Bacteria; p__NC10; c__12-24; o__JH-WHS47; f__; g__; s__
denovo1034	0	0	1	0	k__Bacteria; p__Acidobacteria; c__Acidobacteria-6; o__iii1-15; f__; g__; s__
denovo1035	24	44	28	8	k__Bacteria; p__NC10; c__12-24; o__JH-WHS47; f__; g__; s__
denovo1036	1	0	0	0	No blast hit
denovo1037	0	0	1	2	k__Bacteria; p__Armatimonadetes; c__SJA-176; o__TP122; f__; g__; s__
denovo1038	1	0	0	0	k__Bacteria; p__Acidobacteria; c__Acidobacteria-6; o__iii1-15; f__; g__; s__
denovo1039	0	1	0	0	k__Bacteria; p__Acidobacteria; c__Acidobacteria-6; o__iii1-15; f__; g__; s__
denovo104	71	89	66	29	k__Bacteria; p__NC10; c__12-24; o__Methylomirabiliales; f__Methylomirabiliaceae; g__; s__
denovo1040	4	8	3	1	k__Bacteria; p__NC10; c__12-24; o__JH-WHS47; f__; g__; s__
denovo1041	6	12	6	1	k__Bacteria; p__NC10; c__12-24; o__JH-WHS47; f__; g__; s__
denovo1042	1	2	1	0	k__Bacteria; p__NC10; c__12-24; o__JH-WHS47; f__; g__; s__
denovo1043	0	0	0	0	k__Bacteria; p__NC10; c__12-24; o__MIZ17; f__; g__; s__
denovo1044	0	0	0	0	k__Bacteria; p__NC10; c__12-24; o__Methylomirabiliales; f__Methylomirabiliaceae; g__; s__
denovo1045	0	0	0	6	k__Bacteria; p__Armatimonadetes; c__SJA-176; o__TP122; f__; g__; s__
denovo1046	0	0	1	12	No blast hit
denovo1047	1	0	0	1	No blast hit
denovo1048	1	2	1	0	k__Bacteria; p__NC10; c__12-24; o__MIZ17; f__; g__; s__
denovo1049	0	1	0	0	k__Bacteria; p__Acidobacteria; c__Acidobacteria-6; o__iii1-15; f__; g__; s__
denovo105	0	0	6	0	No blast hit
denovo1050	0	0	4	0	No blast hit
denovo1051	0	0	1	0	k__Bacteria; p__Chloroflexi; c__Anaerolineae; o__Anaerolineales; f__Anaerolinaceae; g__T78; s__
denovo1052	0	0	1	0	k__Bacteria; p__Firmicutes; c__Clostridia; o__Clostridiales; f__[Acidaminobacteraceae]; g__Acidaminobacter; s__
denovo1053	0	0	0	1	k__Bacteria; p__Armatimonadetes; c__SJA-176; o__TP122; f__; g__; s__
denovo1054	0	1	0	0	k__Bacteria; p__NC10; c__12-24; o__Methylomirabiliales; f__Methylomirabiliaceae; g__; s__
denovo1055	0	0	0	0	k__Bacteria; p__NC10; c__12-24; o__Methylomirabiliales; f__Methylomirabiliaceae; g__; s__
denovo1056	0	0	0	0	k__Bacteria; p__NC10; c__12-24; o__JH-WHS47; f__; g__; s__
denovo1057	15	24	12	2	k__Bacteria; p__NC10; c__12-24; o__JH-WHS47; f__; g__; s__
denovo1058	0	0	1	0	k__Bacteria; p__Armatimonadetes; c__SJA-176; o__TP122; f__; g__; s__
denovo1059	0	0	2	0	k__Bacteria; p__Firmicutes; c__Clostridia; o__Clostridiales; f__[Tissierellaceae]; g__Sedimentibacter; s__
denovo106	1	0	0	0	No blast hit
denovo1060	4	8	3	1	k__Bacteria; p__NC10; c__12-24; o__MIZ17; f__; g__; s__
denovo1061	0	0	0	63	k__Bacteria; p__Armatimonadetes; c__SJA-176; o__TP122; f__; g__; s__
denovo1062	0	0	0	0	k__Bacteria; p__NC10; c__12-24; o__JH-WHS47; f__; g__; s__
denovo1063	0	1	0	0	k__Bacteria; p__NC10; c__12-24; o__Methylomirabiliales; f__Methylomirabiliaceae; g__; s__
denovo1064	0	1	0	0	k__Bacteria; p__NC10; c__12-24; o__MIZ17; f__; g__; s__
denovo1065	1	0	0	0	k__Bacteria; p__Acidobacteria; c__Acidobacteria-6; o__iii1-15; f__; g__; s__
denovo1066	0	0	0	0	k__Bacteria; p__NC10; c__12-24; o__JH-WHS47; f__; g__; s__
denovo1067	1	0	0	0	No blast hit
denovo1068	1	0	0	0	k__Bacteria; p__Acidobacteria; c__Acidobacteria-6; o__iii1-15; f__; g__; s__
denovo1069	1	1	0	0	k__Bacteria; p__NC10; c__12-24; o__JH-WHS47; f__; g__; s__
denovo107	0	1	0	0	k__Bacteria; p__NC10; c__12-24; o__JH-WHS47; f__; g__; s__
denovo1070	2	3	1	0	k__Bacteria; p__NC10; c__12-24; o__JH-WHS47; f__; g__; s__
denovo1071	5	0	0	0	k__Bacteria; p__Proteobacteria; c__Deltaproteobacteria; o__Myxococcales; f__; g__; s__
denovo1072	0	0	0	0	k__Bacteria; p__NC10; c__12-24; o__JH-WHS47; f__; g__; s__
denovo1073	0	0	2	0	k__Bacteria; p__Firmicutes; c__Clostridia; o__Clostridiales; f__[Tissierellaceae]; g__Sedimentibacter; s__
denovo1074	1	0	0	0	k__Bacteria; p__Acidobacteria; c__Acidobacteria-6; o__iii1-15; f__; g__; s__
denovo1075	2	4	1	0	k__Bacteria; p__NC10; c__12-24; o__JH-WHS47; f__; g__; s__
denovo1076	15	0	0	0	k__Bacteria; p__Proteobacteria; c__Gammaproteobacteria; o__Legionellales; f__Coxiellaceae; g__Aquicella; s__
denovo1077	1	0	0	0	k__Bacteria; p__Acidobacteria; c__Acidobacteria-6; o__iii1-15; f__; g__; s__
denovo1078	1	1	0	0	k__Bacteria; p__NC10; c__12-24; o__JH-WHS47; f__; g__; s__
denovo1079	0	1	0	0	k__Bacteria; p__Acidobacteria; c__Acidobacteria-6; o__iii1-15; f__; g__; s__
denovo108	3	5	2	0	k__Bacteria; p__NC10; c__12-24; o__JH-WHS47; f__; g__; s__
denovo1080	0	0	0	0	k__Bacteria; p__NC10; c__12-24; o__JH-WHS47; f__; g__; s__
denovo1081	0	0	0	0	k__Bacteria; p__NC10; c__12-24; o__JH-WHS47; f__; g__; s__
denovo1082	0	0	0	0	k__Bacteria; p__NC10; c__12-24; o__JH-WHS47; f__; g__; s__
denovo1083	0	0	1	0	No blast hit
denovo1084	0	1	0	0	k__Bacteria; p__NC10; c__12-24; o__JH-WHS47; f__; g__; s__
denovo1085	0	0	0	2	k__Bacteria; p__Armatimonadetes; c__SJA-176; o__TP122; f__; g__; s__
denovo1086	2	4	1	0	k__Bacteria; p__NC10; c__12-24; o__; f__; g__; s__
denovo1087	0	1	0	0	k__Bacteria; p__NC10; c__12-24; o__JH-WHS47; f__; g__; s__
denovo1088	0	0	16	0	No blast hit
denovo1089	1	0	0	0	k__Bacteria; p__Armatimonadetes; c__OPB50; o__; f__; g__; s__
denovo109	0	0	1	0	k__Bacteria; p__Proteobacteria; c__Deltaproteobacteria; o__Desulfuromonadales; f__Geobacteraceae; g__Geobacter; s__
denovo1090	1	0	0	0	No blast hit
denovo1091	0	0	1	0	k__Bacteria; p__Chlorobi; c__SJA-28; o__; f__; g__; s__
denovo1092	7	0	0	0	k__Bacteria; p__Proteobacteria; c__Gammaproteobacteria; o__Legionellales; f__Coxiellaceae; g__Aquicella; s__
denovo1093	1	3	1	0	k__Bacteria; p__NC10; c__12-24; o__JH-WHS47; f__; g__; s__
denovo1094	1	2	1	0	k__Bacteria; p__NC10; c__12-24; o__JH-WHS47; f__; g__; s__
denovo1095	0	0	0	0	k__Bacteria; p__NC10; c__12-24; o__MIZ17; f__; g__; s__
denovo1096	0	0	0	1	No blast hit
denovo1097	0	2	0	0	k__Bacteria; p__Acidobacteria; c__Acidobacteria-6; o__iii1-15; f__; g__; s__
denovo1098	3	0	0	0	k__Bacteria; p__Firmicutes; c__Bacilli; o__Bacillales; f__Thermoactinomycetaceae; g__Planifilum; s__
denovo1099	0	0	0	0	k__Bacteria; p__NC10; c__12-24; o__JH-WHS47; f__; g__; s__
denovo11	3	0	0	0	k__Bacteria; p__Acidobacteria; c__Sva0725; o__Sva0725; f__; g__; s__
denovo110	1	0	0	0	k__Bacteria; p__Verrucomicrobia; c__[Pedosphaerae]; o__[Pedosphaerales]; f__; g__; s__
denovo1100	3	3	0	0	k__Bacteria; p__Armatimonadetes; c__0319-6E2; o__; f__; g__; s__
denovo1101	3	0	0	0	No blast hit
denovo1102	0	0	1	0	k__Bacteria; p__Firmicutes; c__Clostridia; o__Clostridiales; f__Peptococcaceae; g__Desulfosporosinus; s__meridiei
denovo1103	2	3	1	0	k__Bacteria; p__NC10; c__12-24; o__Methylomirabiliales; f__Methylomirabiliaceae; g__; s__
denovo1104	1	1	0	0	k__Bacteria; p__NC10; c__12-24; o__JH-WHS47; f__; g__; s__
denovo1105	0	0	0	0	k__Bacteria; p__NC10; c__12-24; o__Methylomirabiliales; f__Methylomirabiliaceae; g__; s__
denovo1106	0	1	0	0	k__Bacteria; p__NC10; c__12-24; o__JH-WHS47; f__; g__; s__
denovo1107	0	0	6	0	No blast hit
denovo1108	1	0	0	0	No blast hit
denovo1109	1	0	0	0	k__Bacteria; p__Firmicutes; c__Bacilli; o__Bacillales; f__Bacillaceae; g__Bacillus; s__
denovo111	0	0	13	0	k__Bacteria; p__Armatimonadetes; c__SJA-176; o__TP122; f__; g__; s__
denovo1110	0	0	1	0	k__Bacteria; p__Armatimonadetes; c__SJA-176; o__TP122; f__; g__; s__
denovo1111	0	0	0	1	k__Bacteria; p__Armatimonadetes; c__SJA-176; o__TP122; f__; g__; s__
denovo1112	1	0	0	0	k__Bacteria; p__Acidobacteria; c__Sva0725; o__Sva0725; f__; g__; s__
denovo1113	0	0	0	0	k__Bacteria; p__NC10; c__12-24; o__Methylomirabiliales; f__Methylomirabiliaceae; g__Candidatus Methylomirabilis; s__
denovo1114	0	0	1	34	k__Bacteria; p__Armatimonadetes; c__SJA-176; o__TP122; f__; g__; s__
denovo1115	0	0	1	0	k__Bacteria; p__Proteobacteria; c__Betaproteobacteria; o__Rhodocyclales; f__Rhodocyclaceae; g__Dok59; s__
denovo1116	2	0	0	0	No blast hit
denovo1117	8	0	0	0	k__Bacteria; p__Firmicutes; c__Clostridia; o__; f__; g__; s__
denovo1118	3	0	0	0	No blast hit
denovo1119	1	0	0	0	No blast hit
denovo112	0	0	1	0	No blast hit
denovo1120	3	6	2	0	k__Bacteria; p__NC10; c__12-24; o__JH-WHS47; f__; g__; s__
denovo1121	0	0	0	0	k__Bacteria; p__NC10; c__12-24; o__JH-WHS47; f__; g__; s__
denovo1122	0	0	264	47	k__Bacteria; p__Armatimonadetes; c__SJA-176; o__TP122; f__; g__; s__
denovo1123	1	0	0	0	k__Bacteria; p__Acidobacteria; c__Acidobacteria-6; o__CCU21; f__; g__; s__
denovo1124	0	0	0	0	k__Bacteria; p__NC10; c__12-24; o__Methylomirabiliales; f__Methylomirabiliaceae; g__; s__
denovo1125	0	1	0	0	k__Bacteria; p__Proteobacteria; c__Deltaproteobacteria; o__Desulfuromonadales; f__Geobacteraceae; g__Geobacter; s__
denovo1126	0	0	0	0	k__Bacteria; p__NC10; c__12-24; o__MIZ17; f__; g__; s__
denovo1127	2	3	1	0	k__Bacteria; p__NC10; c__12-24; o__JH-WHS47; f__; g__; s__
denovo1128	0	1	0	0	k__Bacteria; p__NC10; c__12-24; o__JH-WHS47; f__; g__; s__
denovo1129	0	0	0	3	k__Bacteria; p__Acidobacteria; c__EC1113; o__; f__; g__; s__
denovo113	0	0	0	0	k__Bacteria; p__NC10; c__12-24; o__Methylomirabiliales; f__Methylomirabiliaceae; g__; s__
denovo1130	0	1	0	0	k__Bacteria; p__NC10; c__12-24; o__MIZ17; f__; g__; s__
denovo1131	0	1	0	0	k__Bacteria; p__Acidobacteria; c__Acidobacteria-6; o__iii1-15; f__; g__; s__
denovo1132	3	0	0	0	k__Bacteria; p__Acidobacteria; c__TM1; o__; f__; g__; s__
denovo1133	0	1	0	0	k__Bacteria; p__NC10; c__12-24; o__JH-WHS47; f__; g__; s__
denovo1134	2	0	0	0	k__Bacteria; p__Acidobacteria; c__Acidobacteria-6; o__iii1-15; f__; g__; s__
denovo1135	0	0	0	2	No blast hit
denovo1136	0	1	0	0	k__Bacteria; p__NC10; c__12-24; o__JH-WHS47; f__; g__; s__
denovo1137	1	0	0	0	No blast hit
denovo1138	0	0	1	0	No blast hit
denovo1139	0	1	0	0	k__Bacteria; p__NC10; c__12-24; o__; f__; g__; s__
denovo114	1	0	0	0	No blast hit
denovo1140	2	4	1	0	k__Bacteria; p__NC10; c__12-24; o__JH-WHS47; f__; g__; s__
denovo1141	0	0	0	0	k__Bacteria; p__NC10; c__12-24; o__Methylomirabiliales; f__Methylomirabiliaceae; g__; s__
denovo1142	1	2	0	0	k__Bacteria; p__NC10; c__12-24; o__JH-WHS47; f__; g__; s__
denovo1143	0	0	2	0	No blast hit
denovo1144	1	0	0	0	k__Bacteria; p__Acidobacteria; c__Acidobacteria-6; o__iii1-15; f__; g__; s__
denovo1145	0	0	0	0	k__Bacteria; p__NC10; c__12-24; o__JH-WHS47; f__; g__; s__
denovo1146	84	0	0	0	k__Bacteria; p__Acidobacteria; c__Acidobacteria-6; o__iii1-15; f__; g__; s__
denovo1147	3	0	0	0	k__Bacteria; p__Acidobacteria; c__[Chloracidobacteria]; o__PK29; f__; g__; s__
denovo1148	0	0	0	1	No blast hit
denovo1149	0	0	0	0	k__Bacteria; p__NC10; c__12-24; o__JH-WHS47; f__; g__; s__
denovo115	1	1	0	0	k__Bacteria; p__NC10; c__12-24; o__JH-WHS47; f__; g__; s__
denovo1150	1	0	0	0	No blast hit
denovo1151	1	2	0	0	k__Bacteria; p__NC10; c__12-24; o__JH-WHS47; f__; g__; s__
denovo1152	1	2	1	0	k__Bacteria; p__NC10; c__12-24; o__MIZ17; f__; g__; s__
denovo1153	0	1	0	0	k__Bacteria; p__NC10; c__12-24; o__JH-WHS47; f__; g__; s__
denovo1154	0	1	0	0	k__Bacteria; p__NC10; c__12-24; o__; f__; g__; s__
denovo1155	0	0	1	0	k__Bacteria; p__Armatimonadetes; c__SJA-176; o__TP122; f__; g__; s__
denovo1156	0	0	0	0	k__Bacteria; p__NC10; c__12-24; o__JH-WHS47; f__; g__; s__
denovo1157	0	0	0	0	k__Bacteria; p__NC10; c__12-24; o__JH-WHS47; f__; g__; s__
denovo1158	0	1	0	0	k__Bacteria; p__Acidobacteria; c__; o__; f__; g__; s__
denovo1159	3	6	2	0	k__Bacteria; p__NC10; c__12-24; o__Methylomirabiliales; f__Methylomirabiliaceae; g__; s__
denovo116	0	0	1	0	k__Bacteria; p__Acidobacteria; c__Acidobacteria-6; o__iii1-15; f__; g__; s__
denovo1160	0	0	1	0	No blast hit
denovo1161	3	0	6	4	k__Bacteria; p__Acidobacteria; c__Acidobacteria-6; o__iii1-15; f__; g__; s__
denovo1162	5	0	0	0	No blast hit
denovo1163	1	0	0	0	k__Bacteria; p__Armatimonadetes; c__0319-6E2; o__; f__; g__; s__
denovo1164	0	0	0	0	k__Bacteria; p__NC10; c__12-24; o__JH-WHS47; f__; g__; s__
denovo1165	0	0	0	0	k__Bacteria; p__NC10; c__12-24; o__Methylomirabiliales; f__Methylomirabiliaceae; g__; s__
denovo1166	0	1	0	0	k__Bacteria; p__NC10; c__12-24; o__JH-WHS47; f__; g__; s__
denovo117	0	0	3	0	No blast hit
denovo118	1	2	1	0	k__Bacteria; p__NC10; c__12-24; o__JH-WHS47; f__; g__; s__
denovo119	2	3	1	0	k__Bacteria; p__NC10; c__12-24; o__JH-WHS47; f__; g__; s__
denovo12	102	0	2877	12073	k__Bacteria; p__Armatimonadetes; c__SJA-176; o__TP122; f__; g__; s__
denovo120	2	3	1	0	k__Bacteria; p__NC10; c__12-24; o__JH-WHS47; f__; g__; s__
denovo121	1	1	0	0	k__Bacteria; p__NC10; c__12-24; o__Methylomirabiliales; f__Methylomirabiliaceae; g__; s__
denovo122	1	0	0	0	k__Bacteria; p__Proteobacteria; c__Deltaproteobacteria; o__Syntrophobacterales; f__Syntrophobacteraceae; g__; s__
denovo123	1	0	0	0	No blast hit
denovo124	1	2	0	0	k__Bacteria; p__NC10; c__12-24; o__JH-WHS47; f__; g__; s__
denovo125	0	1	0	0	k__Bacteria; p__Acidobacteria; c__Acidobacteria-6; o__iii1-15; f__; g__; s__
denovo126	0	0	0	0	k__Bacteria; p__NC10; c__12-24; o__JH-WHS47; f__; g__; s__
denovo127	0	1	0	0	k__Bacteria; p__NC10; c__12-24; o__JH-WHS47; f__; g__; s__
denovo128	3	0	32	70	k__Bacteria; p__Armatimonadetes; c__SJA-176; o__TP122; f__; g__; s__
denovo129	0	0	0	1	No blast hit
denovo13	2	4	1	0	k__Bacteria; p__NC10; c__12-24; o__Methylomirabiliales; f__Methylomirabiliaceae; g__Candidatus Methylomirabilis; s__
denovo130	0	0	1	0	No blast hit
denovo131	0	0	0	0	k__Bacteria; p__NC10; c__12-24; o__JH-WHS47; f__; g__; s__
denovo132	1	0	0	0	k__Bacteria; p__Firmicutes; c__Clostridia; o__Clostridiales; f__Symbiobacteriaceae; g__Symbiobacterium; s__
denovo133	1	0	0	0	k__Bacteria; p__Proteobacteria; c__Gammaproteobacteria; o__Pseudomonadales; f__Pseudomonadaceae; g__Pseudomonas; s__
denovo134	0	0	0	0	k__Bacteria; p__NC10; c__12-24; o__JH-WHS47; f__; g__; s__
denovo135	0	2	0	0	k__Bacteria; p__Proteobacteria; c__Deltaproteobacteria; o__Desulfuromonadales; f__Geobacteraceae; g__; s__
denovo136	0	1	0	0	k__Bacteria; p__Acidobacteria; c__Acidobacteria-6; o__iii1-15; f__; g__; s__
denovo137	17	0	0	0	k__Bacteria; p__Acidobacteria; c__Acidobacteria-6; o__iii1-15; f__; g__; s__
denovo138	0	0	0	0	k__Bacteria; p__NC10; c__12-24; o__MIZ17; f__; g__; s__
denovo139	0	0	2	0	k__Bacteria; p__Firmicutes; c__Clostridia; o__Clostridiales; f__[Mogibacteriaceae]; g__; s__
denovo14	1	3	1	0	k__Bacteria; p__NC10; c__12-24; o__Methylomirabiliales; f__Methylomirabiliaceae; g__; s__
denovo140	0	1	0	0	k__Bacteria; p__NC10; c__12-24; o__JH-WHS47; f__; g__; s__
denovo141	0	0	0	0	k__Bacteria; p__NC10; c__12-24; o__JH-WHS47; f__; g__; s__
denovo142	0	0	0	1	k__Bacteria; p__Armatimonadetes; c__SJA-176; o__TP122; f__; g__; s__
denovo143	1	1	0	0	k__Bacteria; p__NC10; c__12-24; o__JH-WHS47; f__; g__; s__
denovo144	1	0	0	0	No blast hit
denovo145	1	0	3	9	k__Bacteria; p__Armatimonadetes; c__SJA-176; o__TP122; f__; g__; s__
denovo146	0	1	0	0	k__Bacteria; p__NC10; c__12-24; o__MIZ17; f__; g__; s__
denovo147	1	0	0	0	k__Bacteria; p__Firmicutes; c__Clostridia; o__Clostridiales; f__Syntrophomonadaceae; g__Syntrophomonas; s__
denovo148	0	1	0	0	k__Bacteria; p__NC10; c__12-24; o__JH-WHS47; f__; g__; s__
denovo149	1	0	0	0	No blast hit
denovo15	0	1	0	0	k__Bacteria; p__NC10; c__12-24; o__JH-WHS47; f__; g__; s__
denovo150	16	31	21	4	k__Bacteria; p__NC10; c__12-24; o__JH-WHS47; f__; g__; s__
denovo151	0	0	0	1	k__Bacteria; p__Armatimonadetes; c__SJA-176; o__TP122; f__; g__; s__
denovo152	1	3	0	0	k__Bacteria; p__Acidobacteria; c__Acidobacteria-6; o__iii1-15; f__; g__; s__
denovo153	4	0	0	0	k__Bacteria; p__Acidobacteria; c__Acidobacteria-6; o__iii1-15; f__; g__; s__
denovo154	0	1	0	0	k__Bacteria; p__Acidobacteria; c__DA052; o__E29; f__; g__; s__
denovo155	1	0	0	0	k__Bacteria; p__Acidobacteria; c__Acidobacteria-6; o__iii1-15; f__; g__; s__
denovo156	0	0	0	0	k__Bacteria; p__NC10; c__12-24; o__MIZ17; f__; g__; s__
denovo157	0	0	0	11	k__Bacteria; p__Armatimonadetes; c__SJA-176; o__TP122; f__; g__; s__
denovo158	17	32	22	5	k__Bacteria; p__NC10; c__12-24; o__JH-WHS47; f__; g__; s__
denovo159	0	0	2	0	k__Bacteria; p__Proteobacteria; c__Betaproteobacteria; o__Rhodocyclales; f__Rhodocyclaceae; g__; s__
denovo16	1	0	0	0	k__Bacteria; p__Firmicutes; c__Bacilli; o__Bacillales; f__; g__; s__
denovo160	0	1	0	0	k__Bacteria; p__NC10; c__12-24; o__JH-WHS47; f__; g__; s__
denovo161	4	0	0	0	k__Bacteria; p__Proteobacteria; c__Deltaproteobacteria; o__Myxococcales; f__; g__; s__
denovo162	0	0	0	0	k__Bacteria; p__NC10; c__12-24; o__JH-WHS47; f__; g__; s__
denovo163	0	0	7	0	No blast hit
denovo164	0	1	0	0	k__Bacteria; p__NC10; c__12-24; o__; f__; g__; s__
denovo165	1	0	0	0	No blast hit
denovo166	0	0	0	0	k__Bacteria; p__NC10; c__12-24; o__JH-WHS47; f__; g__; s__
denovo167	0	0	0	2	k__Bacteria; p__Armatimonadetes; c__SJA-176; o__TP122; f__; g__; s__
denovo168	2	0	0	0	k__Bacteria; p__Armatimonadetes; c__0319-6E2; o__; f__; g__; s__
denovo169	1	0	0	0	No blast hit
denovo17	2	4	1	0	k__Bacteria; p__NC10; c__12-24; o__JH-WHS47; f__; g__; s__
denovo170	0	0	0	0	k__Bacteria; p__NC10; c__12-24; o__JH-WHS47; f__; g__; s__
denovo171	0	1	0	0	k__Bacteria; p__Acidobacteria; c__Acidobacteria-6; o__iii1-15; f__; g__; s__
denovo172	1	2	1	0	k__Bacteria; p__NC10; c__12-24; o__JH-WHS47; f__; g__; s__
denovo173	5	3	0	0	k__Bacteria; p__Acidobacteria; c__Acidobacteria-6; o__iii1-15; f__; g__; s__
denovo174	1	0	0	3	k__Bacteria; p__Firmicutes; c__Clostridia; o__Clostridiales; f__[Tissierellaceae]; g__Sedimentibacter; s__
denovo175	0	0	0	1	No blast hit
denovo176	0	0	0	0	k__Bacteria; p__NC10; c__12-24; o__MIZ17; f__; g__; s__
denovo177	3	0	0	0	No blast hit
denovo178	0	3	0	0	k__Bacteria; p__Acidobacteria; c__Acidobacteria-6; o__iii1-15; f__; g__; s__
denovo179	23	0	0	0	No blast hit
denovo18	0	1	0	0	k__Bacteria; p__NC10; c__12-24; o__JH-WHS47; f__; g__; s__
denovo180	1	0	0	0	k__Bacteria; p__Acidobacteria; c__Acidobacteria-6; o__iii1-15; f__; g__; s__
denovo181	11	21	10	2	k__Bacteria; p__NC10; c__12-24; o__JH-WHS47; f__; g__; s__
denovo182	2	0	0	0	k__Bacteria; p__Proteobacteria; c__Gammaproteobacteria; o__Xanthomonadales; f__Sinobacteraceae; g__Steroidobacter; s__
denovo183	5	0	0	0	k__Bacteria; p__Acidobacteria; c__Acidobacteria-6; o__iii1-15; f__; g__; s__
denovo184	0	0	0	0	k__Bacteria; p__NC10; c__12-24; o__JH-WHS47; f__; g__; s__
denovo185	1	2	0	0	k__Bacteria; p__NC10; c__12-24; o__JH-WHS47; f__; g__; s__
denovo186	2	4	1	0	k__Bacteria; p__NC10; c__12-24; o__JH-WHS47; f__; g__; s__
denovo187	0	0	1	0	No blast hit
denovo188	1	0	0	1	k__Bacteria; p__Acidobacteria; c__BPC102; o__B110; f__; g__; s__
denovo189	1	0	0	0	k__Bacteria; p__Nitrospirae; c__Nitrospira; o__Nitrospirales; f__FW; g__4-29; s__
denovo19	0	1	0	0	k__Bacteria; p__NC10; c__12-24; o__Methylomirabiliales; f__Methylomirabiliaceae; g__; s__
denovo190	2	0	0	0	k__Bacteria; p__Firmicutes; c__Bacilli; o__Bacillales; f__Thermoactinomycetaceae; g__Thermoactinomyces; s__sanguinis
denovo191	0	0	0	2	k__Bacteria; p__Armatimonadetes; c__SJA-176; o__TP122; f__; g__; s__
denovo192	0	0	0	5	k__Bacteria; p__Acidobacteria; c__BPC102; o__B110; f__; g__; s__
denovo193	1	2	0	0	k__Bacteria; p__NC10; c__12-24; o__JH-WHS47; f__; g__; s__
denovo194	5	10	5	1	k__Bacteria; p__NC10; c__12-24; o__Methylomirabiliales; f__Methylomirabiliaceae; g__; s__
denovo195	1	1	0	0	k__Bacteria; p__NC10; c__12-24; o__JH-WHS47; f__; g__; s__
denovo196	3	0	0	0	k__Bacteria; p__Proteobacteria; c__Gammaproteobacteria; o__Chromatiales; f__; g__; s__
denovo197	1	1	0	0	k__Bacteria; p__NC10; c__12-24; o__JH-WHS47; f__; g__; s__
denovo198	0	0	0	0	k__Bacteria; p__NC10; c__12-24; o__JH-WHS47; f__; g__; s__
denovo199	2	4	1	0	k__Bacteria; p__NC10; c__12-24; o__JH-WHS47; f__; g__; s__
denovo2	1	0	0	0	k__Bacteria; p__Acidobacteria; c__Acidobacteria-6; o__iii1-15; f__; g__; s__
denovo20	2	0	0	0	k__Bacteria; p__Firmicutes; c__Clostridia; o__Clostridiales; f__Syntrophomonadaceae; g__Syntrophomonas; s__
denovo200	0	0	1	0	k__Bacteria; p__Acidobacteria; c__Acidobacteria-6; o__iii1-15; f__; g__; s__
denovo201	0	0	17	4	k__Bacteria; p__Armatimonadetes; c__SJA-176; o__TP122; f__; g__; s__
denovo202	2	5	2	0	k__Bacteria; p__NC10; c__12-24; o__JH-WHS47; f__; g__; s__
denovo203	0	1	0	0	k__Bacteria; p__NC10; c__12-24; o__JH-WHS47; f__; g__; s__
denovo204	0	0	1	0	No blast hit
denovo205	1	0	0	0	k__Bacteria; p__Armatimonadetes; c__0319-6E2; o__; f__; g__; s__
denovo206	0	0	0	0	k__Bacteria; p__NC10; c__12-24; o__JH-WHS47; f__; g__; s__
denovo207	3	5	2	0	k__Bacteria; p__NC10; c__12-24; o__Methylomirabiliales; f__Methylomirabiliaceae; g__; s__
denovo208	56	54	0	0	No blast hit
denovo209	0	0	0	0	k__Bacteria; p__NC10; c__12-24; o__JH-WHS47; f__; g__; s__
denovo21	3	0	0	0	No blast hit
denovo210	2	4	1	0	k__Bacteria; p__NC10; c__12-24; o__Methylomirabiliales; f__Methylomirabiliaceae; g__; s__
denovo211	1	3	1	0	k__Bacteria; p__NC10; c__12-24; o__; f__; g__; s__
denovo212	0	2	0	0	k__Bacteria; p__Acidobacteria; c__Sva0725; o__Sva0725; f__; g__; s__
denovo213	0	2	0	0	k__Bacteria; p__Acidobacteria; c__Acidobacteria-6; o__iii1-15; f__; g__; s__
denovo214	4	3	0	0	k__Bacteria; p__Acidobacteria; c__Acidobacteria-6; o__iii1-15; f__; g__; s__
denovo215	0	0	1	0	No blast hit
denovo216	0	0	1	2	k__Bacteria; p__Armatimonadetes; c__SJA-176; o__TP122; f__; g__; s__
denovo217	0	1	0	0	k__Bacteria; p__NC10; c__12-24; o__JH-WHS47; f__; g__; s__
denovo218	0	0	0	0	k__Bacteria; p__NC10; c__12-24; o__JH-WHS47; f__; g__; s__
denovo219	0	0	0	3	k__Bacteria; p__Armatimonadetes; c__SJA-176; o__TP122; f__; g__; s__
denovo22	0	1	0	0	k__Bacteria; p__NC10; c__12-24; o__JH-WHS47; f__; g__; s__
denovo220	0	0	1	0	No blast hit
denovo221	0	1	0	0	k__Bacteria; p__Acidobacteria; c__Acidobacteria-6; o__iii1-15; f__; g__; s__
denovo222	4	0	0	0	k__Bacteria; p__Acidobacteria; c__Acidobacteria-6; o__iii1-15; f__; g__; s__
denovo223	0	0	0	0	k__Bacteria; p__NC10; c__12-24; o__JH-WHS47; f__; g__; s__
denovo224	1	0	0	0	No blast hit
denovo225	0	0	0	0	k__Bacteria; p__NC10; c__12-24; o__JH-WHS47; f__; g__; s__
denovo226	0	0	0	1	k__Bacteria; p__Proteobacteria; c__Deltaproteobacteria; o__Syntrophobacterales; f__Syntrophobacteraceae; g__Syntrophobacter; s__
denovo227	0	0	0	0	k__Bacteria; p__NC10; c__12-24; o__MIZ17; f__; g__; s__
denovo228	0	0	4	0	No blast hit
denovo229	0	0	0	2	No blast hit
denovo23	1	1	0	0	k__Bacteria; p__NC10; c__12-24; o__MIZ17; f__; g__; s__
denovo230	0	0	0	0	k__Bacteria; p__NC10; c__wb1-A12; o__; f__; g__; s__
denovo231	0	0	0	0	k__Bacteria; p__NC10; c__wb1-A12; o__; f__; g__; s__
denovo232	0	0	0	0	k__Bacteria; p__NC10; c__12-24; o__; f__; g__; s__
denovo233	0	0	1	0	k__Bacteria; p__Proteobacteria; c__Alphaproteobacteria; o__Rhizobiales; f__Rhizobiaceae; g__Kaistia; s__
denovo234	0	0	0	0	k__Bacteria; p__NC10; c__12-24; o__JH-WHS47; f__; g__; s__
denovo235	0	0	0	0	k__Bacteria; p__NC10; c__12-24; o__; f__; g__; s__
denovo236	0	0	1	0	No blast hit
denovo237	1	1	0	0	k__Bacteria; p__NC10; c__12-24; o__JH-WHS47; f__; g__; s__
denovo238	5	10	5	1	k__Bacteria; p__NC10; c__12-24; o__JH-WHS47; f__; g__; s__
denovo239	0	1	0	0	k__Bacteria; p__Acidobacteria; c__DA052; o__E29; f__; g__; s__
denovo24	0	0	4	6	k__Bacteria; p__Armatimonadetes; c__SJA-176; o__TP122; f__; g__; s__
denovo240	1	0	0	0	No blast hit
denovo241	0	0	18	0	k__Bacteria; p__Proteobacteria; c__Deltaproteobacteria; o__Myxococcales; f__OM27; g__; s__
denovo242	3	1	0	0	k__Bacteria; p__Acidobacteria; c__Acidobacteria-6; o__iii1-15; f__; g__; s__
denovo243	1	1	0	0	k__Bacteria; p__NC10; c__12-24; o__Methylomirabiliales; f__Methylomirabiliaceae; g__; s__
denovo244	1	0	0	0	No blast hit
denovo245	0	0	0	0	k__Bacteria; p__NC10; c__12-24; o__Methylomirabiliales; f__Methylomirabiliaceae; g__; s__
denovo246	1	0	0	0	No blast hit
denovo247	0	0	0	2	k__Bacteria; p__Acidobacteria; c__BPC102; o__B110; f__; g__; s__
denovo248	0	0	0	0	k__Bacteria; p__NC10; c__12-24; o__JH-WHS47; f__; g__; s__
denovo249	7	14	7	1	k__Bacteria; p__NC10; c__12-24; o__Methylomirabiliales; f__Methylomirabiliaceae; g__; s__
denovo25	793	537	67	8	k__Bacteria; p__Acidobacteria; c__Acidobacteria-6; o__iii1-15; f__; g__; s__
denovo250	7	15	7	1	k__Bacteria; p__NC10; c__12-24; o__JH-WHS47; f__; g__; s__
denovo251	0	0	0	1	No blast hit
denovo252	1	0	0	0	k__Bacteria; p__Acidobacteria; c__Acidobacteria-6; o__iii1-15; f__; g__; s__
denovo253	2	0	0	0	No blast hit
denovo254	0	0	0	1	k__Bacteria; p__Spirochaetes; c__Spirochaetes; o__Spirochaetales; f__Spirochaetaceae; g__; s__
denovo255	0	0	0	0	k__Bacteria; p__NC10; c__12-24; o__JH-WHS47; f__; g__; s__
denovo256	0	0	0	0	k__Bacteria; p__NC10; c__12-24; o__JH-WHS47; f__; g__; s__
denovo257	3	0	0	0	No blast hit
denovo258	2	5	2	0	k__Bacteria; p__NC10; c__12-24; o__JH-WHS47; f__; g__; s__
denovo259	7	15	7	1	k__Bacteria; p__NC10; c__12-24; o__JH-WHS47; f__; g__; s__
denovo26	7	0	0	0	k__Bacteria; p__Acidobacteria; c__Acidobacteria-6; o__iii1-15; f__; g__; s__
denovo260	0	0	0	0	k__Bacteria; p__NC10; c__wb1-A12; o__; f__; g__; s__
denovo261	0	0	0	2	k__Bacteria; p__Armatimonadetes; c__SHA-37; o__; f__; g__; s__
denovo262	19	40	24	6	k__Bacteria; p__NC10; c__12-24; o__Methylomirabiliales; f__Methylomirabiliaceae; g__; s__
denovo263	1	0	0	0	k__Bacteria; p__Acidobacteria; c__Acidobacteria-6; o__iii1-15; f__; g__; s__
denovo264	0	0	0	0	k__Bacteria; p__NC10; c__12-24; o__JH-WHS47; f__; g__; s__
denovo265	0	0	1	0	k__Bacteria; p__Acidobacteria; c__[Chloracidobacteria]; o__PK29; f__; g__; s__
denovo266	0	0	44	0	No blast hit
denovo267	3	0	125	0	k__Bacteria; p__Firmicutes; c__Clostridia; o__Clostridiales; f__[Tissierellaceae]; g__Sedimentibacter; s__
denovo268	1	2	0	0	k__Bacteria; p__NC10; c__12-24; o__JH-WHS47; f__; g__; s__
denovo269	1	2	1	0	k__Bacteria; p__NC10; c__12-24; o__JH-WHS47; f__; g__; s__
denovo27	0	1	0	0	k__Bacteria; p__NC10; c__12-24; o__Methylomirabiliales; f__Methylomirabiliaceae; g__; s__
denovo270	0	0	0	0	k__Bacteria; p__NC10; c__12-24; o__JH-WHS47; f__; g__; s__
denovo271	0	0	0	0	k__Bacteria; p__NC10; c__12-24; o__Methylomirabiliales; f__Methylomirabiliaceae; g__; s__
denovo272	1	2	1	0	k__Bacteria; p__NC10; c__12-24; o__JH-WHS47; f__; g__; s__
denovo273	1	1	0	0	k__Bacteria; p__NC10; c__12-24; o__Methylomirabiliales; f__Methylomirabiliaceae; g__; s__
denovo274	5	0	0	0	k__Bacteria; p__Acidobacteria; c__Acidobacteria-6; o__CCU21; f__; g__; s__
denovo275	0	0	1	4	k__Bacteria; p__Armatimonadetes; c__SJA-176; o__TP122; f__; g__; s__
denovo276	1	0	0	0	No blast hit
denovo277	8	17	8	1	k__Bacteria; p__NC10; c__12-24; o__JH-WHS47; f__; g__; s__
denovo278	0	0	0	0	k__Bacteria; p__NC10; c__12-24; o__JH-WHS47; f__; g__; s__
denovo279	0	0	0	0	k__Bacteria; p__NC10; c__12-24; o__JH-WHS47; f__; g__; s__
denovo28	1	2	1	0	k__Bacteria; p__NC10; c__12-24; o__Methylomirabiliales; f__Methylomirabiliaceae; g__Candidatus Methylomirabilis; s__
denovo280	7	13	7	1	k__Bacteria; p__NC10; c__12-24; o__JH-WHS47; f__; g__; s__
denovo281	0	0	0	0	k__Bacteria; p__NC10; c__12-24; o__JH-WHS47; f__; g__; s__
denovo282	0	0	0	0	k__Bacteria; p__NC10; c__12-24; o__Methylomirabiliales; f__Methylomirabiliaceae; g__Candidatus Methylomirabilis; s__
denovo283	1	2	1	0	k__Bacteria; p__NC10; c__12-24; o__Methylomirabiliales; f__Methylomirabiliaceae; g__Candidatus Methylomirabilis; s__
denovo284	0	0	1	0	k__Bacteria; p__Firmicutes; c__Clostridia; o__Clostridiales; f__; g__; s__
denovo285	0	0	1	0	k__Bacteria; p__Acidobacteria; c__[Chloracidobacteria]; o__PK29; f__; g__; s__
denovo286	0	0	0	0	k__Bacteria; p__NC10; c__12-24; o__Methylomirabiliales; f__Methylomirabiliaceae; g__Candidatus Methylomirabilis; s__
denovo287	1	1	0	0	k__Bacteria; p__NC10; c__12-24; o__Methylomirabiliales; f__Methylomirabiliaceae; g__; s__
denovo288	0	0	0	1	k__Bacteria; p__Gemmatimonadetes; c__Gemmatimonadetes; o__; f__; g__; s__
denovo289	0	0	0	0	k__Bacteria; p__NC10; c__12-24; o__Methylomirabiliales; f__Methylomirabiliaceae; g__; s__
denovo29	1	1	0	0	k__Bacteria; p__NC10; c__12-24; o__Methylomirabiliales; f__Methylomirabiliaceae; g__Candidatus Methylomirabilis; s__
denovo290	0	0	0	13	k__Bacteria; p__Armatimonadetes; c__SJA-176; o__TP122; f__; g__; s__
denovo291	0	0	4	0	No blast hit
denovo292	1	0	0	0	k__Bacteria; p__Proteobacteria; c__Gammaproteobacteria; o__Xanthomonadales; f__Xanthomonadaceae; g__; s__
denovo293	5	0	0	0	k__Bacteria; p__Acidobacteria; c__Acidobacteria-6; o__iii1-15; f__; g__; s__
denovo294	1	0	0	0	No blast hit
denovo295	1	1	0	0	k__Bacteria; p__NC10; c__12-24; o__MIZ17; f__; g__; s__
denovo296	0	1	0	0	k__Bacteria; p__NC10; c__12-24; o__Methylomirabiliales; f__Methylomirabiliaceae; g__; s__
denovo297	1	1	0	0	k__Bacteria; p__NC10; c__12-24; o__MIZ17; f__; g__; s__
denovo298	1	0	0	0	k__Bacteria; p__Nitrospirae; c__Nitrospira; o__Nitrospirales; f__Nitrospiraceae; g__; s__
denovo299	0	1	0	0	k__Bacteria; p__Proteobacteria; c__Deltaproteobacteria; o__Myxococcales; f__Myxococcaceae; g__Anaeromyxobacter; s__
denovo3	1	0	0	0	k__Bacteria; p__Gemmatimonadetes; c__Gemm-1; o__; f__; g__; s__
denovo30	3	5	2	0	k__Bacteria; p__NC10; c__12-24; o__Methylomirabiliales; f__Methylomirabiliaceae; g__; s__
denovo300	0	0	0	0	k__Bacteria; p__NC10; c__12-24; o__JH-WHS47; f__; g__; s__
denovo301	0	1	0	0	k__Bacteria; p__NC10; c__12-24; o__Methylomirabiliales; f__Methylomirabiliaceae; g__; s__
denovo302	0	1	0	0	k__Bacteria; p__Acidobacteria; c__EC1113; o__; f__; g__; s__
denovo303	0	0	2	24	k__Bacteria; p__Armatimonadetes; c__SJA-176; o__TP122; f__; g__; s__
denovo304	1	0	0	0	No blast hit
denovo305	0	1	0	0	k__Bacteria; p__NC10; c__12-24; o__JH-WHS47; f__; g__; s__
denovo306	4	0	0	0	No blast hit
denovo307	3	0	0	0	k__Bacteria; p__Acidobacteria; c__Acidobacteria-6; o__iii1-15; f__; g__; s__
denovo308	1	0	0	0	No blast hit
denovo309	1	0	0	0	k__Bacteria; p__Nitrospirae; c__Nitrospira; o__Nitrospirales; f__FW; g__4-29; s__
denovo31	0	2	0	0	k__Bacteria; p__Nitrospirae; c__Nitrospira; o__Nitrospirales; f__FW; g__4-29; s__
denovo310	0	0	0	0	k__Bacteria; p__NC10; c__12-24; o__JH-WHS47; f__; g__; s__
denovo311	5	9	5	1	k__Bacteria; p__NC10; c__12-24; o__JH-WHS47; f__; g__; s__
denovo312	819	772	767	83	k__Bacteria; p__NC10; c__12-24; o__JH-WHS47; f__; g__; s__
denovo313	1	0	0	0	k__Bacteria; p__Acidobacteria; c__Acidobacteria-6; o__iii1-15; f__; g__; s__
denovo314	0	0	4	0	k__Bacteria; p__Firmicutes; c__Clostridia; o__Clostridiales; f__Clostridiaceae; g__Natronincola_Anaerovirgula; s__
denovo315	0	0	0	0	k__Bacteria; p__NC10; c__12-24; o__Methylomirabiliales; f__Methylomirabiliaceae; g__Candidatus Methylomirabilis; s__
denovo316	0	0	0	0	k__Bacteria; p__NC10; c__12-24; o__JH-WHS47; f__; g__; s__
denovo317	0	0	0	17	k__Bacteria; p__Armatimonadetes; c__SJA-176; o__TP122; f__; g__; s__
denovo318	1	3	1	0	k__Bacteria; p__NC10; c__12-24; o__JH-WHS47; f__; g__; s__
denovo319	0	1	0	0	k__Bacteria; p__NC10; c__12-24; o__JH-WHS47; f__; g__; s__
denovo32	0	0	0	1	k__Bacteria; p__Acidobacteria; c__BPC102; o__B110; f__; g__; s__
denovo320	0	1	0	0	k__Bacteria; p__NC10; c__12-24; o__Methylomirabiliales; f__Methylomirabiliaceae; g__; s__
denovo321	0	0	1	0	k__Bacteria; p__Acidobacteria; c__[Chloracidobacteria]; o__PK29; f__; g__; s__
denovo322	5	9	4	1	k__Bacteria; p__NC10; c__12-24; o__JH-WHS47; f__; g__; s__
denovo323	3	6	2	0	k__Bacteria; p__NC10; c__12-24; o__Methylomirabiliales; f__Methylomirabiliaceae; g__; s__
denovo324	0	0	0	0	k__Bacteria; p__NC10; c__12-24; o__Methylomirabiliales; f__Methylomirabiliaceae; g__; s__
denovo325	5	9	4	1	k__Bacteria; p__NC10; c__12-24; o__Methylomirabiliales; f__Methylomirabiliaceae; g__; s__
denovo326	0	0	6	0	No blast hit
denovo327	0	5	0	0	k__Bacteria; p__Acidobacteria; c__Acidobacteria-6; o__iii1-15; f__; g__; s__
denovo328	0	0	0	1	k__Bacteria; p__Armatimonadetes; c__SJA-176; o__TP122; f__; g__; s__
denovo329	1	2	0	0	k__Bacteria; p__NC10; c__12-24; o__JH-WHS47; f__; g__; s__
denovo33	0	1	0	0	k__Bacteria; p__NC10; c__12-24; o__JH-WHS47; f__; g__; s__
denovo330	1	0	0	0	k__Bacteria; p__Proteobacteria; c__Alphaproteobacteria; o__Rhizobiales; f__; g__; s__
denovo331	3	0	0	0	No blast hit
denovo332	1	0	0	0	No blast hit
denovo333	0	0	1	0	k__Bacteria; p__Armatimonadetes; c__SJA-176; o__TP122; f__; g__; s__
denovo334	0	1	0	0	k__Bacteria; p__NC10; c__12-24; o__MIZ17; f__; g__; s__
denovo335	0	0	3	0	No blast hit
denovo336	3	0	0	0	k__Bacteria; p__Firmicutes; c__Clostridia; o__Clostridiales; f__Symbiobacteriaceae; g__Symbiobacterium; s__
denovo337	0	0	0	1	No blast hit
denovo338	0	0	0	1	k__Bacteria; p__Armatimonadetes; c__SJA-176; o__TP122; f__; g__; s__
denovo339	8	17	8	1	k__Bacteria; p__NC10; c__12-24; o__JH-WHS47; f__; g__; s__
denovo34	0	0	2	0	No blast hit
denovo340	1	1	0	0	k__Bacteria; p__NC10; c__12-24; o__JH-WHS47; f__; g__; s__
denovo341	0	0	0	0	k__Bacteria; p__NC10; c__wb1-A12; o__; f__; g__; s__
denovo342	0	0	1	0	k__Bacteria; p__Proteobacteria; c__Gammaproteobacteria; o__Methylococcales; f__Methylococcaceae; g__Methylocaldum; s__
denovo343	0	0	2	0	No blast hit
denovo344	17	33	23	6	k__Bacteria; p__NC10; c__12-24; o__Methylomirabiliales; f__Methylomirabiliaceae; g__Candidatus Methylomirabilis; s__
denovo345	0	0	0	0	k__Bacteria; p__NC10; c__12-24; o__JH-WHS47; f__; g__; s__
denovo346	42	0	0	0	k__Bacteria; p__Firmicutes; c__Clostridia; o__Clostridiales; f__Symbiobacteriaceae; g__Symbiobacterium; s__
denovo347	1	2	1	0	k__Bacteria; p__NC10; c__12-24; o__JH-WHS47; f__; g__; s__
denovo348	3	0	0	0	k__Bacteria; p__Acidobacteria; c__; o__; f__; g__; s__
denovo349	0	0	1	0	k__Bacteria; p__Acidobacteria; c__Acidobacteria-6; o__iii1-15; f__; g__; s__
denovo35	6	13	6	1	k__Bacteria; p__NC10; c__12-24; o__Methylomirabiliales; f__Methylomirabiliaceae; g__Candidatus Methylomirabilis; s__
denovo350	0	0	0	0	k__Bacteria; p__NC10; c__12-24; o__; f__; g__; s__
denovo351	0	0	0	0	k__Bacteria; p__NC10; c__12-24; o__JH-WHS47; f__; g__; s__
denovo352	0	0	0	0	k__Bacteria; p__NC10; c__12-24; o__MIZ17; f__; g__; s__
denovo353	1	0	0	0	k__Bacteria; p__Acidobacteria; c__Acidobacteria-6; o__iii1-15; f__; g__; s__
denovo354	0	1	0	0	k__Bacteria; p__NC10; c__12-24; o__JH-WHS47; f__; g__; s__
denovo355	0	0	1	0	k__Bacteria; p__Chloroflexi; c__Anaerolineae; o__; f__; g__; s__
denovo356	3	7	2	0	k__Bacteria; p__NC10; c__12-24; o__JH-WHS47; f__; g__; s__
denovo357	0	0	0	1	k__Bacteria; p__Proteobacteria; c__Deltaproteobacteria; o__Syntrophobacterales; f__Syntrophobacteraceae; g__Syntrophobacter; s__
denovo358	1	0	14	19	k__Bacteria; p__Armatimonadetes; c__SJA-176; o__TP122; f__; g__; s__
denovo359	0	0	4	0	k__Bacteria; p__Proteobacteria; c__Deltaproteobacteria; o__Desulfuromonadales; f__Geobacteraceae; g__Geobacter; s__
denovo36	0	0	0	2	k__Bacteria; p__Armatimonadetes; c__SJA-176; o__TP122; f__; g__; s__
denovo360	1	1	0	0	k__Bacteria; p__NC10; c__12-24; o__JH-WHS47; f__; g__; s__
denovo361	0	1	0	0	k__Bacteria; p__NC10; c__12-24; o__JH-WHS47; f__; g__; s__
denovo362	0	0	4	1	k__Bacteria; p__Armatimonadetes; c__SJA-176; o__TP122; f__; g__; s__
denovo363	0	7	0	1	k__Bacteria; p__Acidobacteria; c__Acidobacteria-6; o__iii1-15; f__; g__; s__
denovo364	1	2	1	0	k__Bacteria; p__NC10; c__12-24; o__JH-WHS47; f__; g__; s__
denovo365	2	4	1	0	k__Bacteria; p__NC10; c__12-24; o__JH-WHS47; f__; g__; s__
denovo366	0	0	6	0	k__Bacteria; p__Firmicutes; c__Clostridia; o__Clostridiales; f__[Tissierellaceae]; g__Sedimentibacter; s__
denovo367	0	1	0	0	k__Bacteria; p__NC10; c__12-24; o__Methylomirabiliales; f__Methylomirabiliaceae; g__; s__
denovo368	0	0	0	0	k__Bacteria; p__NC10; c__12-24; o__JH-WHS47; f__; g__; s__
denovo369	0	0	0	1	k__Bacteria; p__Armatimonadetes; c__SJA-176; o__TP122; f__; g__; s__
denovo37	0	1	0	0	k__Bacteria; p__NC10; c__12-24; o__JH-WHS47; f__; g__; s__
denovo370	1	1	0	0	k__Bacteria; p__NC10; c__12-24; o__Methylomirabiliales; f__Methylomirabiliaceae; g__Candidatus Methylomirabilis; s__
denovo371	0	0	2	0	k__Bacteria; p__Firmicutes; c__Clostridia; o__Clostridiales; f__; g__; s__
denovo372	0	0	1	0	k__Bacteria; p__Firmicutes; c__Clostridia; o__Clostridiales; f__Christensenellaceae; g__; s__
denovo373	1	1	0	0	k__Bacteria; p__NC10; c__12-24; o__JH-WHS47; f__; g__; s__
denovo374	6	13	6	1	k__Bacteria; p__NC10; c__12-24; o__JH-WHS47; f__; g__; s__
denovo375	0	0	1	0	k__Bacteria; p__Armatimonadetes; c__SJA-176; o__TP122; f__; g__; s__
denovo376	1	3	0	0	k__Bacteria; p__Acidobacteria; c__Acidobacteria-6; o__iii1-15; f__; g__; s__
denovo377	0	1	0	0	k__Bacteria; p__NC10; c__12-24; o__JH-WHS47; f__; g__; s__
denovo378	5	9	4	1	k__Bacteria; p__NC10; c__12-24; o__JH-WHS47; f__; g__; s__
denovo379	0	0	0	0	k__Bacteria; p__NC10; c__12-24; o__Methylomirabiliales; f__Methylomirabiliaceae; g__; s__
denovo38	1	1	0	0	k__Bacteria; p__NC10; c__12-24; o__Methylomirabiliales; f__Methylomirabiliaceae; g__; s__
denovo380	1	1	0	0	k__Bacteria; p__NC10; c__12-24; o__JH-WHS47; f__; g__; s__
denovo381	1	1	0	0	k__Bacteria; p__NC10; c__12-24; o__JH-WHS47; f__; g__; s__
denovo382	13	23	11	2	k__Bacteria; p__NC10; c__12-24; o__Methylomirabiliales; f__Methylomirabiliaceae; g__; s__
denovo383	1	0	0	0	No blast hit
denovo384	1	2	0	0	k__Bacteria; p__NC10; c__12-24; o__MIZ17; f__; g__; s__
denovo385	0	0	0	0	k__Bacteria; p__NC10; c__12-24; o__JH-WHS47; f__; g__; s__
denovo386	0	1	0	0	k__Bacteria; p__NC10; c__wb1-A12; o__; f__; g__; s__
denovo387	0	1	0	0	k__Bacteria; p__NC10; c__12-24; o__JH-WHS47; f__; g__; s__
denovo388	0	1	0	0	k__Bacteria; p__NC10; c__12-24; o__JH-WHS47; f__; g__; s__
denovo389	1	0	0	0	k__Bacteria; p__Firmicutes; c__Clostridia; o__Clostridiales; f__Symbiobacteriaceae; g__Symbiobacterium; s__
denovo39	0	0	2	0	k__Bacteria; p__Proteobacteria; c__Alphaproteobacteria; o__Rhodobacterales; f__Rhodobacteraceae; g__Amaricoccus; s__
denovo390	2	1	0	0	k__Bacteria; p__Proteobacteria; c__Deltaproteobacteria; o__MBNT15; f__; g__; s__
denovo391	0	3	0	0	k__Bacteria; p__Acidobacteria; c__Acidobacteria-6; o__iii1-15; f__; g__; s__
denovo392	0	0	0	0	k__Bacteria; p__NC10; c__12-24; o__Methylomirabiliales; f__Methylomirabiliaceae; g__; s__
denovo393	3	6	2	0	k__Bacteria; p__NC10; c__12-24; o__JH-WHS47; f__; g__; s__
denovo394	0	0	0	0	k__Bacteria; p__NC10; c__12-24; o__JH-WHS47; f__; g__; s__
denovo395	1	2	1	0	k__Bacteria; p__NC10; c__12-24; o__Methylomirabiliales; f__Methylomirabiliaceae; g__; s__
denovo396	0	0	1	0	k__Bacteria; p__Firmicutes; c__Clostridia; o__Clostridiales; f__Dehalobacteriaceae; g__Dehalobacterium; s__
denovo397	0	0	0	0	k__Bacteria; p__NC10; c__12-24; o__MIZ17; f__; g__; s__
denovo398	1	0	0	0	No blast hit
denovo399	8	0	0	0	No blast hit
denovo4	1	1	0	0	k__Bacteria; p__NC10; c__12-24; o__JH-WHS47; f__; g__; s__
denovo40	1	1	0	0	k__Bacteria; p__Armatimonadetes; c__0319-6E2; o__; f__; g__; s__
denovo400	0	0	4	0	No blast hit
denovo401	1	0	0	0	k__Bacteria; p__; c__; o__; f__; g__; s__
denovo402	1	0	0	0	k__Bacteria; p__Armatimonadetes; c__SJA-176; o__TP122; f__; g__; s__
denovo403	0	0	1	0	k__Bacteria; p__Firmicutes; c__Clostridia; o__Clostridiales; f__[Tissierellaceae]; g__Sedimentibacter; s__
denovo404	1	2	1	0	k__Bacteria; p__NC10; c__12-24; o__JH-WHS47; f__; g__; s__
denovo405	0	0	0	0	k__Bacteria; p__NC10; c__12-24; o__JH-WHS47; f__; g__; s__
denovo406	0	0	0	0	k__Bacteria; p__NC10; c__12-24; o__JH-WHS47; f__; g__; s__
denovo407	0	1	0	0	k__Bacteria; p__NC10; c__12-24; o__JH-WHS47; f__; g__; s__
denovo408	0	0	0	0	k__Bacteria; p__NC10; c__12-24; o__JH-WHS47; f__; g__; s__
denovo409	0	0	0	2	k__Bacteria; p__Proteobacteria; c__Betaproteobacteria; o__Gallionellales; f__Gallionellaceae; g__Gallionella; s__
denovo41	1	2	1	0	k__Bacteria; p__NC10; c__12-24; o__JH-WHS47; f__; g__; s__
denovo410	16	27	15	3	k__Bacteria; p__NC10; c__12-24; o__JH-WHS47; f__; g__; s__
denovo411	11	0	0	0	k__Bacteria; p__Armatimonadetes; c__0319-6E2; o__; f__; g__; s__
denovo412	0	0	0	0	k__Bacteria; p__NC10; c__12-24; o__JH-WHS47; f__; g__; s__
denovo413	4	9	4	1	k__Bacteria; p__NC10; c__12-24; o__JH-WHS47; f__; g__; s__
denovo414	0	0	0	0	k__Bacteria; p__NC10; c__12-24; o__JH-WHS47; f__; g__; s__
denovo415	0	1	0	0	k__Bacteria; p__NC10; c__12-24; o__Methylomirabiliales; f__Methylomirabiliaceae; g__; s__
denovo416	1	2	1	0	k__Bacteria; p__NC10; c__12-24; o__JH-WHS47; f__; g__; s__
denovo417	0	0	0	0	k__Bacteria; p__NC10; c__12-24; o__JH-WHS47; f__; g__; s__
denovo418	0	0	0	1	k__Bacteria; p__Firmicutes; c__Clostridia; o__Clostridiales; f__[Tissierellaceae]; g__Sporanaerobacter; s__
denovo419	0	0	0	0	k__Bacteria; p__NC10; c__12-24; o__JH-WHS47; f__; g__; s__
denovo42	4	7	3	0	k__Bacteria; p__NC10; c__12-24; o__MIZ17; f__; g__; s__
denovo420	0	0	0	0	k__Bacteria; p__NC10; c__12-24; o__JH-WHS47; f__; g__; s__
denovo421	4385	3781	4594	526	k__Bacteria; p__NC10; c__12-24; o__JH-WHS47; f__; g__; s__
denovo422	0	0	0	12	k__Bacteria; p__Armatimonadetes; c__SJA-176; o__TP122; f__; g__; s__
denovo423	0	0	0	0	k__Bacteria; p__NC10; c__12-24; o__; f__; g__; s__
denovo424	0	0	0	2	k__Bacteria; p__Acidobacteria; c__Sva0725; o__Sva0725; f__; g__; s__
denovo425	2	0	0	0	k__Bacteria; p__Firmicutes; c__Clostridia; o__Clostridiales; f__Symbiobacteriaceae; g__Symbiobacterium; s__
denovo426	0	0	0	1	No blast hit
denovo427	2	4	1	0	k__Bacteria; p__NC10; c__12-24; o__MIZ17; f__; g__; s__
denovo428	2	4	1	0	k__Bacteria; p__NC10; c__12-24; o__JH-WHS47; f__; g__; s__
denovo429	0	0	0	0	k__Bacteria; p__NC10; c__12-24; o__JH-WHS47; f__; g__; s__
denovo43	0	0	1	1	k__Bacteria; p__Firmicutes; c__Clostridia; o__Clostridiales; f__Syntrophomonadaceae; g__Syntrophomonas; s__
denovo430	1	0	0	0	No blast hit
denovo431	0	0	0	0	k__Bacteria; p__NC10; c__12-24; o__JH-WHS47; f__; g__; s__
denovo432	0	0	2	0	No blast hit
denovo433	0	0	0	1	k__Bacteria; p__Proteobacteria; c__Deltaproteobacteria; o__Myxococcales; f__OM27; g__; s__
denovo434	0	0	0	1	k__Bacteria; p__BRC1; c__PRR-11; o__; f__; g__; s__
denovo435	0	0	0	0	k__Bacteria; p__NC10; c__12-24; o__JH-WHS47; f__; g__; s__
denovo436	3	0	0	0	No blast hit
denovo437	0	0	1	0	k__Bacteria; p__Firmicutes; c__Clostridia; o__Clostridiales; f__[Tissierellaceae]; g__Sporanaerobacter; s__
denovo438	0	1	0	0	k__Bacteria; p__Acidobacteria; c__Acidobacteria-6; o__iii1-15; f__; g__; s__
denovo439	3	0	0	0	k__Bacteria; p__Acidobacteria; c__Acidobacteria-6; o__iii1-15; f__; g__; s__
denovo44	3	0	10	7	k__Bacteria; p__Armatimonadetes; c__SJA-176; o__TP122; f__; g__; s__
denovo440	0	0	9	0	k__Bacteria; p__Firmicutes; c__Clostridia; o__Clostridiales; f__; g__; s__
denovo441	47	71	51	21	k__Bacteria; p__NC10; c__12-24; o__JH-WHS47; f__; g__; s__
denovo442	0	0	0	2	k__Bacteria; p__Proteobacteria; c__Betaproteobacteria; o__Rhodocyclales; f__Rhodocyclaceae; g__; s__
denovo443	0	0	0	0	k__Bacteria; p__NC10; c__12-24; o__JH-WHS47; f__; g__; s__
denovo444	0	0	0	0	k__Bacteria; p__NC10; c__12-24; o__JH-WHS47; f__; g__; s__
denovo445	0	0	0	0	k__Bacteria; p__NC10; c__12-24; o__MIZ17; f__; g__; s__
denovo446	39	55	43	10	k__Bacteria; p__NC10; c__12-24; o__; f__; g__; s__
denovo447	2	3	0	0	k__Bacteria; p__Acidobacteria; c__Acidobacteria-6; o__iii1-15; f__; g__; s__
denovo448	2	0	0	0	k__Bacteria; p__Acidobacteria; c__Acidobacteria-6; o__iii1-15; f__; g__; s__
denovo449	1	0	0	0	k__Bacteria; p__Proteobacteria; c__Gammaproteobacteria; o__Legionellales; f__Coxiellaceae; g__Aquicella; s__
denovo45	1	0	0	0	k__Bacteria; p__Acidobacteria; c__Acidobacteria-6; o__iii1-15; f__; g__; s__
denovo450	0	0	4	0	k__Bacteria; p__Spirochaetes; c__MVP-15; o__PL-11B10; f__; g__; s__
denovo451	0	0	0	1	k__Bacteria; p__Acidobacteria; c__Acidobacteria-6; o__iii1-15; f__; g__; s__
denovo452	0	3	0	0	k__Bacteria; p__Acidobacteria; c__Acidobacteria-6; o__iii1-15; f__; g__; s__
denovo453	1	0	0	0	k__Bacteria; p__Acidobacteria; c__Acidobacteria-6; o__iii1-15; f__; g__; s__
denovo454	0	0	1	0	k__Bacteria; p__Armatimonadetes; c__SJA-176; o__TP122; f__; g__; s__
denovo455	3	0	0	0	No blast hit
denovo456	1	0	0	0	k__Bacteria; p__Armatimonadetes; c__0319-6E2; o__; f__; g__; s__
denovo457	0	0	0	0	k__Bacteria; p__NC10; c__12-24; o__JH-WHS47; f__; g__; s__
denovo458	3	0	0	0	k__Bacteria; p__Armatimonadetes; c__0319-6E2; o__; f__; g__; s__
denovo459	0	0	0	0	k__Bacteria; p__NC10; c__12-24; o__Methylomirabiliales; f__Methylomirabiliaceae; g__; s__
denovo46	1	1	0	0	k__Bacteria; p__NC10; c__12-24; o__JH-WHS47; f__; g__; s__
denovo460	0	0	0	1	k__Bacteria; p__Armatimonadetes; c__SJA-176; o__TP122; f__; g__; s__
denovo461	1	1	0	0	k__Bacteria; p__NC10; c__12-24; o__JH-WHS47; f__; g__; s__
denovo462	0	0	1	0	k__Bacteria; p__Armatimonadetes; c__SJA-176; o__TP122; f__; g__; s__
denovo463	1	1	0	0	k__Bacteria; p__NC10; c__12-24; o__JH-WHS47; f__; g__; s__
denovo464	1	1	0	0	k__Bacteria; p__NC10; c__12-24; o__JH-WHS47; f__; g__; s__
denovo465	7	0	0	0	k__Bacteria; p__Acidobacteria; c__Acidobacteria-6; o__iii1-15; f__; g__; s__
denovo466	0	0	0	0	k__Bacteria; p__NC10; c__12-24; o__Methylomirabiliales; f__Methylomirabiliaceae; g__; s__
denovo467	0	0	3	0	k__Bacteria; p__Proteobacteria; c__Deltaproteobacteria; o__Myxococcales; f__OM27; g__; s__
denovo468	1	1	0	0	k__Bacteria; p__NC10; c__12-24; o__MIZ17; f__; g__; s__
denovo469	0	0	0	0	k__Bacteria; p__NC10; c__12-24; o__JH-WHS47; f__; g__; s__
denovo47	0	0	2	0	k__Bacteria; p__Armatimonadetes; c__SJA-176; o__TP122; f__; g__; s__
denovo470	4	8	3	0	k__Bacteria; p__NC10; c__12-24; o__JH-WHS47; f__; g__; s__
denovo471	7	0	0	0	k__Bacteria; p__Proteobacteria; c__Deltaproteobacteria; o__Myxococcales; f__; g__; s__
denovo472	0	21	0	0	k__Bacteria; p__Acidobacteria; c__Acidobacteria-6; o__iii1-15; f__; g__; s__
denovo473	0	1	0	0	k__Bacteria; p__Acidobacteria; c__Acidobacteria-6; o__iii1-15; f__; g__; s__
denovo474	0	1	0	0	k__Bacteria; p__NC10; c__12-24; o__Methylomirabiliales; f__Methylomirabiliaceae; g__; s__
denovo475	0	0	0	0	k__Bacteria; p__NC10; c__12-24; o__Methylomirabiliales; f__Methylomirabiliaceae; g__Candidatus Methylomirabilis; s__
denovo476	0	0	7	6	k__Bacteria; p__Armatimonadetes; c__SJA-176; o__TP122; f__; g__; s__
denovo477	2	0	0	0	No blast hit
denovo478	0	0	4	1	k__Bacteria; p__Armatimonadetes; c__SJA-176; o__TP122; f__; g__; s__
denovo479	0	0	7	0	No blast hit
denovo48	3	0	0	0	No blast hit
denovo480	0	0	2	0	No blast hit
denovo481	0	0	0	0	k__Bacteria; p__NC10; c__12-24; o__JH-WHS47; f__; g__; s__
denovo482	671	757	200	80	k__Bacteria; p__NC10; c__12-24; o__JH-WHS47; f__; g__; s__
denovo483	142	0	0	0	No blast hit
denovo484	1	0	0	0	No blast hit
denovo485	0	0	0	0	k__Bacteria; p__NC10; c__12-24; o__JH-WHS47; f__; g__; s__
denovo486	0	0	1	0	No blast hit
denovo487	2	5	2	0	k__Bacteria; p__NC10; c__12-24; o__JH-WHS47; f__; g__; s__
denovo488	0	1	0	0	k__Bacteria; p__NC10; c__12-24; o__; f__; g__; s__
denovo489	32	0	0	0	No blast hit
denovo49	0	1	0	0	k__Bacteria; p__NC10; c__12-24; o__JH-WHS47; f__; g__; s__
denovo490	0	1	0	0	k__Bacteria; p__Acidobacteria; c__Acidobacteria-6; o__iii1-15; f__; g__; s__
denovo491	0	0	17	22	k__Bacteria; p__Armatimonadetes; c__SJA-176; o__TP122; f__; g__; s__
denovo492	1	0	0	0	No blast hit
denovo493	0	0	2	0	k__Bacteria; p__Armatimonadetes; c__SJA-176; o__TP122; f__; g__; s__
denovo494	1	2	0	0	k__Bacteria; p__NC10; c__12-24; o__JH-WHS47; f__; g__; s__
denovo495	0	0	0	0	k__Bacteria; p__NC10; c__12-24; o__JH-WHS47; f__; g__; s__
denovo496	1	0	0	0	k__Bacteria; p__Planctomycetes; c__OM190; o__agg27; f__; g__; s__
denovo497	0	1	0	0	k__Bacteria; p__NC10; c__12-24; o__JH-WHS47; f__; g__; s__
denovo498	0	0	0	0	k__Bacteria; p__NC10; c__12-24; o__Methylomirabiliales; f__Methylomirabiliaceae; g__; s__
denovo499	0	0	0	0	k__Bacteria; p__NC10; c__12-24; o__JH-WHS47; f__; g__; s__
denovo5	5	11	5	1	k__Bacteria; p__NC10; c__12-24; o__JH-WHS47; f__; g__; s__
denovo50	0	0	0	4	k__Bacteria; p__Armatimonadetes; c__SJA-176; o__TP122; f__; g__; s__
denovo500	1	0	0	0	No blast hit
denovo501	0	1	0	0	k__Bacteria; p__Acidobacteria; c__Acidobacteria-6; o__iii1-15; f__; g__; s__
denovo502	8	17	8	1	k__Bacteria; p__NC10; c__12-24; o__JH-WHS47; f__; g__; s__
denovo503	2	0	0	0	k__Bacteria; p__Proteobacteria; c__Alphaproteobacteria; o__Rhodospirillales; f__Rhodospirillaceae; g__Skermanella; s__
denovo504	11	20	10	2	k__Bacteria; p__NC10; c__12-24; o__JH-WHS47; f__; g__; s__
denovo505	2	3	1	0	k__Bacteria; p__NC10; c__12-24; o__JH-WHS47; f__; g__; s__
denovo506	1	0	0	0	No blast hit
denovo507	2	0	0	0	k__Bacteria; p__Armatimonadetes; c__0319-6E2; o__; f__; g__; s__
denovo508	1	2	1	0	k__Bacteria; p__NC10; c__12-24; o__JH-WHS47; f__; g__; s__
denovo509	8	0	0	0	No blast hit
denovo51	1	0	0	0	No blast hit
denovo510	0	0	0	10	No blast hit
denovo511	0	0	0	0	k__Bacteria; p__NC10; c__12-24; o__Methylomirabiliales; f__Methylomirabiliaceae; g__; s__
denovo512	0	1	0	0	k__Bacteria; p__NC10; c__12-24; o__MIZ17; f__; g__; s__
denovo513	4	8	4	1	k__Bacteria; p__NC10; c__12-24; o__JH-WHS47; f__; g__; s__
denovo514	1	1	0	0	k__Bacteria; p__NC10; c__12-24; o__JH-WHS47; f__; g__; s__
denovo515	0	0	0	0	k__Bacteria; p__NC10; c__12-24; o__JH-WHS47; f__; g__; s__
denovo516	2	4	1	0	k__Bacteria; p__NC10; c__12-24; o__Methylomirabiliales; f__Methylomirabiliaceae; g__; s__
denovo517	1	0	0	0	No blast hit
denovo518	0	0	0	0	k__Bacteria; p__NC10; c__12-24; o__JH-WHS47; f__; g__; s__
denovo519	2	0	0	0	k__Bacteria; p__Armatimonadetes; c__0319-6E2; o__; f__; g__; s__
denovo52	0	1	0	0	k__Bacteria; p__NC10; c__12-24; o__Methylomirabiliales; f__Methylomirabiliaceae; g__; s__
denovo520	4	0	0	0	k__Bacteria; p__Acidobacteria; c__Acidobacteria-6; o__iii1-15; f__; g__; s__
denovo521	1	0	0	0	k__Bacteria; p__Nitrospirae; c__Nitrospira; o__Nitrospirales; f__0319-6A21; g__; s__
denovo522	0	0	0	0	k__Bacteria; p__NC10; c__12-24; o__; f__; g__; s__
denovo523	5	12	6	1	k__Bacteria; p__NC10; c__12-24; o__JH-WHS47; f__; g__; s__
denovo524	0	0	0	0	k__Bacteria; p__NC10; c__12-24; o__Methylomirabiliales; f__Methylomirabiliaceae; g__; s__
denovo525	0	0	0	0	k__Bacteria; p__NC10; c__12-24; o__Methylomirabiliales; f__Methylomirabiliaceae; g__; s__
denovo526	0	0	0	0	k__Bacteria; p__NC10; c__12-24; o__Methylomirabiliales; f__Methylomirabiliaceae; g__Candidatus Methylomirabilis; s__
denovo527	0	0	0	0	k__Bacteria; p__NC10; c__12-24; o__JH-WHS47; f__; g__; s__
denovo528	0	0	1	0	k__Bacteria; p__WS4; c__; o__; f__; g__; s__
denovo529	2	4	1	0	k__Bacteria; p__NC10; c__12-24; o__; f__; g__; s__
denovo53	0	2	0	0	k__Bacteria; p__Acidobacteria; c__Acidobacteria-6; o__iii1-15; f__; g__; s__
denovo530	0	0	0	0	k__Bacteria; p__NC10; c__12-24; o__Methylomirabiliales; f__Methylomirabiliaceae; g__; s__
denovo531	1	0	0	0	k__Bacteria; p__Firmicutes; c__Clostridia; o__; f__; g__; s__
denovo532	0	0	2	0	No blast hit
denovo533	0	0	2	0	k__Bacteria; p__WS4; c__; o__; f__; g__; s__
denovo534	0	0	0	0	k__Bacteria; p__NC10; c__12-24; o__Methylomirabiliales; f__Methylomirabiliaceae; g__; s__
denovo535	0	1	0	0	k__Bacteria; p__NC10; c__12-24; o__JH-WHS47; f__; g__; s__
denovo536	0	0	0	0	k__Bacteria; p__NC10; c__12-24; o__JH-WHS47; f__; g__; s__
denovo537	0	0	0	0	k__Bacteria; p__NC10; c__12-24; o__JH-WHS47; f__; g__; s__
denovo538	0	1	0	0	k__Bacteria; p__NC10; c__12-24; o__Methylomirabiliales; f__Methylomirabiliaceae; g__Candidatus Methylomirabilis; s__
denovo539	3	5	2	0	k__Bacteria; p__NC10; c__12-24; o__JH-WHS47; f__; g__; s__
denovo54	0	1	0	0	k__Bacteria; p__NC10; c__12-24; o__JH-WHS47; f__; g__; s__
denovo540	0	0	0	0	k__Bacteria; p__NC10; c__12-24; o__Methylomirabiliales; f__Methylomirabiliaceae; g__; s__
denovo541	0	0	2	0	k__Bacteria; p__Chloroflexi; c__Anaerolineae; o__Anaerolineales; f__Anaerolinaceae; g__Anaerolinea; s__
denovo542	4	8	4	1	k__Bacteria; p__NC10; c__12-24; o__JH-WHS47; f__; g__; s__
denovo543	2	3	1	0	k__Bacteria; p__NC10; c__12-24; o__JH-WHS47; f__; g__; s__
denovo544	1	2	0	0	k__Bacteria; p__NC10; c__12-24; o__JH-WHS47; f__; g__; s__
denovo545	5	0	0	0	k__Bacteria; p__Armatimonadetes; c__0319-6E2; o__; f__; g__; s__
denovo546	3	0	0	0	k__Bacteria; p__Acidobacteria; c__Acidobacteria-6; o__iii1-15; f__; g__; s__
denovo547	1	0	0	0	No blast hit
denovo548	6	0	0	0	No blast hit
denovo549	0	0	1	0	k__Bacteria; p__Acidobacteria; c__Acidobacteria-6; o__CCU21; f__; g__; s__
denovo55	0	1	0	0	k__Bacteria; p__NC10; c__12-24; o__JH-WHS47; f__; g__; s__
denovo550	1	1	0	0	k__Bacteria; p__NC10; c__12-24; o__JH-WHS47; f__; g__; s__
denovo551	0	0	0	5	k__Bacteria; p__BRC1; c__PRR-11; o__; f__; g__; s__
denovo552	0	0	0	4	k__Bacteria; p__Acidobacteria; c__Sva0725; o__Sva0725; f__; g__; s__
denovo553	0	1	0	0	k__Bacteria; p__NC10; c__12-24; o__JH-WHS47; f__; g__; s__
denovo554	0	0	0	0	k__Bacteria; p__NC10; c__12-24; o__; f__; g__; s__
denovo555	1	2	0	0	k__Bacteria; p__NC10; c__12-24; o__Methylomirabiliales; f__Methylomirabiliaceae; g__; s__
denovo556	0	0	1	0	No blast hit
denovo557	0	0	1	0	No blast hit
denovo558	0	0	0	3	k__Bacteria; p__Armatimonadetes; c__SJA-176; o__TP122; f__; g__; s__
denovo559	0	0	0	0	k__Bacteria; p__NC10; c__12-24; o__JH-WHS47; f__; g__; s__
denovo56	1	0	24	189	k__Bacteria; p__Armatimonadetes; c__SJA-176; o__TP122; f__; g__; s__
denovo560	0	0	0	1	No blast hit
denovo561	0	0	0	1	No blast hit
denovo562	0	0	1	0	k__Bacteria; p__Firmicutes; c__Clostridia; o__Clostridiales; f__Ruminococcaceae; g__; s__
denovo563	0	0	0	1	k__Bacteria; p__Armatimonadetes; c__SJA-176; o__TP122; f__; g__; s__
denovo564	0	1	0	0	k__Bacteria; p__Proteobacteria; c__Betaproteobacteria; o__MND1; f__; g__; s__
denovo565	0	0	0	2	k__Bacteria; p__Proteobacteria; c__Betaproteobacteria; o__Rhodocyclales; f__Rhodocyclaceae; g__Thauera; s__
denovo566	0	0	2	0	No blast hit
denovo567	1	0	0	0	k__Bacteria; p__Firmicutes; c__Clostridia; o__Clostridiales; f__Syntrophomonadaceae; g__Syntrophomonas; s__
denovo568	3	5	2	0	k__Bacteria; p__NC10; c__12-24; o__JH-WHS47; f__; g__; s__
denovo569	0	0	5	3	k__Bacteria; p__Armatimonadetes; c__SJA-176; o__TP122; f__; g__; s__
denovo57	1	1	0	0	k__Bacteria; p__NC10; c__12-24; o__JH-WHS47; f__; g__; s__
denovo570	1	2	0	0	k__Bacteria; p__NC10; c__12-24; o__JH-WHS47; f__; g__; s__
denovo571	1	0	0	0	k__Bacteria; p__Acidobacteria; c__Acidobacteria-6; o__iii1-15; f__; g__; s__
denovo572	0	0	1	0	k__Bacteria; p__Firmicutes; c__Clostridia; o__Clostridiales; f__Christensenellaceae; g__; s__
denovo573	1	1	0	0	k__Bacteria; p__NC10; c__12-24; o__JH-WHS47; f__; g__; s__
denovo574	1	2	1	0	k__Bacteria; p__NC10; c__12-24; o__MIZ17; f__; g__; s__
denovo575	1	0	0	0	No blast hit
denovo576	2	3	1	0	k__Bacteria; p__NC10; c__12-24; o__JH-WHS47; f__; g__; s__
denovo577	1	1	0	0	k__Bacteria; p__NC10; c__12-24; o__JH-WHS47; f__; g__; s__
denovo578	0	1	0	0	k__Bacteria; p__Acidobacteria; c__Acidobacteria-6; o__iii1-15; f__; g__; s__
denovo579	0	1	0	0	k__Bacteria; p__NC10; c__12-24; o__JH-WHS47; f__; g__; s__
denovo58	1	2	1	0	k__Bacteria; p__NC10; c__12-24; o__JH-WHS47; f__; g__; s__
denovo580	0	1	0	0	k__Bacteria; p__Acidobacteria; c__Acidobacteria-6; o__iii1-15; f__; g__; s__
denovo581	1	1	0	0	k__Bacteria; p__NC10; c__12-24; o__JH-WHS47; f__; g__; s__
denovo582	0	0	41	0	k__Bacteria; p__Proteobacteria; c__Deltaproteobacteria; o__Myxococcales; f__OM27; g__; s__
denovo583	0	1	0	0	k__Bacteria; p__NC10; c__12-24; o__JH-WHS47; f__; g__; s__
denovo584	0	0	1	2	k__Bacteria; p__Firmicutes; c__Clostridia; o__Clostridiales; f__Christensenellaceae; g__; s__
denovo585	9	17	9	1	k__Bacteria; p__NC10; c__12-24; o__JH-WHS47; f__; g__; s__
denovo586	0	1	0	0	k__Bacteria; p__Firmicutes; c__Clostridia; o__Clostridiales; f__Symbiobacteriaceae; g__Symbiobacterium; s__
denovo587	0	0	1	0	k__Bacteria; p__Armatimonadetes; c__SJA-176; o__TP122; f__; g__; s__
denovo588	0	0	1	0	k__Bacteria; p__Firmicutes; c__Clostridia; o__Clostridiales; f__Ruminococcaceae; g__; s__
denovo589	1	2	0	0	k__Bacteria; p__NC10; c__12-24; o__MIZ17; f__; g__; s__
denovo59	2	0	0	0	No blast hit
denovo590	0	0	0	0	k__Bacteria; p__NC10; c__12-24; o__JH-WHS47; f__; g__; s__
denovo591	0	0	1	0	No blast hit
denovo592	0	0	0	1	k__Bacteria; p__Acidobacteria; c__Acidobacteria-6; o__iii1-15; f__; g__; s__
denovo593	1	0	0	0	No blast hit
denovo594	1	0	0	0	No blast hit
denovo595	0	0	3	0	k__Bacteria; p__Armatimonadetes; c__SJA-176; o__TP122; f__; g__; s__
denovo596	0	0	3	0	k__Bacteria; p__Firmicutes; c__Clostridia; o__Clostridiales; f__[Tissierellaceae]; g__Sedimentibacter; s__
denovo597	0	0	0	0	k__Bacteria; p__NC10; c__12-24; o__; f__; g__; s__
denovo598	0	0	0	2	k__Bacteria; p__Armatimonadetes; c__SJA-176; o__TP122; f__; g__; s__
denovo599	3	0	0	0	No blast hit
denovo6	2	4	1	0	k__Bacteria; p__NC10; c__12-24; o__Methylomirabiliales; f__Methylomirabiliaceae; g__; s__
denovo60	1	1	0	0	k__Bacteria; p__NC10; c__12-24; o__; f__; g__; s__
denovo600	0	0	0	0	k__Bacteria; p__NC10; c__12-24; o__Methylomirabiliales; f__Methylomirabiliaceae; g__; s__
denovo601	0	0	3	0	No blast hit
denovo602	1	1	0	0	k__Bacteria; p__NC10; c__12-24; o__JH-WHS47; f__; g__; s__
denovo603	16	28	17	3	k__Bacteria; p__NC10; c__12-24; o__JH-WHS47; f__; g__; s__
denovo604	0	1	0	0	k__Bacteria; p__Acidobacteria; c__Acidobacteria-6; o__iii1-15; f__; g__; s__
denovo605	2	0	0	0	k__Bacteria; p__Acidobacteria; c__EC1113; o__; f__; g__; s__
denovo606	0	0	2	0	k__Bacteria; p__Armatimonadetes; c__SJA-176; o__TP122; f__; g__; s__
denovo607	0	1	0	0	k__Bacteria; p__Firmicutes; c__Clostridia; o__Clostridiales; f__Symbiobacteriaceae; g__Symbiobacterium; s__
denovo608	1	0	0	0	k__Bacteria; p__Acidobacteria; c__DA052; o__E29; f__; g__; s__
denovo609	1	1	0	0	k__Bacteria; p__NC10; c__12-24; o__JH-WHS47; f__; g__; s__
denovo61	0	1	0	0	k__Bacteria; p__NC10; c__12-24; o__Methylomirabiliales; f__Methylomirabiliaceae; g__; s__
denovo610	1	1	0	0	k__Bacteria; p__NC10; c__12-24; o__JH-WHS47; f__; g__; s__
denovo611	0	0	0	0	k__Bacteria; p__NC10; c__12-24; o__JH-WHS47; f__; g__; s__
denovo612	0	0	0	0	k__Bacteria; p__NC10; c__12-24; o__JH-WHS47; f__; g__; s__
denovo613	0	1	0	0	k__Bacteria; p__NC10; c__12-24; o__MIZ17; f__; g__; s__
denovo614	0	1	0	0	k__Bacteria; p__NC10; c__12-24; o__Methylomirabiliales; f__Methylomirabiliaceae; g__; s__
denovo615	0	0	0	5	No blast hit
denovo616	1	2	0	0	k__Bacteria; p__NC10; c__12-24; o__JH-WHS47; f__; g__; s__
denovo617	1	0	0	0	No blast hit
denovo618	2	4	1	0	k__Bacteria; p__NC10; c__12-24; o__JH-WHS47; f__; g__; s__
denovo619	5	0	0	0	No blast hit
denovo62	17	0	0	0	k__Bacteria; p__Armatimonadetes; c__0319-6E2; o__; f__; g__; s__
denovo620	0	0	1	0	No blast hit
denovo621	2	0	0	0	k__Bacteria; p__Armatimonadetes; c__0319-6E2; o__; f__; g__; s__
denovo622	0	0	0	0	k__Bacteria; p__NC10; c__12-24; o__JH-WHS47; f__; g__; s__
denovo623	1	0	0	0	k__Bacteria; p__Acidobacteria; c__Acidobacteria-6; o__iii1-15; f__; g__; s__
denovo624	0	0	1	0	k__Bacteria; p__Armatimonadetes; c__SJA-176; o__TP122; f__; g__; s__
denovo625	0	0	0	0	k__Bacteria; p__NC10; c__12-24; o__JH-WHS47; f__; g__; s__
denovo626	0	0	1	0	k__Bacteria; p__Proteobacteria; c__Deltaproteobacteria; o__Myxococcales; f__OM27; g__; s__
denovo627	1	0	0	0	k__Bacteria; p__Firmicutes; c__Clostridia; o__Clostridiales; f__Symbiobacteriaceae; g__Symbiobacterium; s__
denovo628	1	0	0	0	No blast hit
denovo629	1	2	0	0	k__Bacteria; p__NC10; c__12-24; o__JH-WHS47; f__; g__; s__
denovo63	0	1	0	0	k__Bacteria; p__NC10; c__12-24; o__JH-WHS47; f__; g__; s__
denovo630	0	0	0	0	k__Bacteria; p__NC10; c__12-24; o__Methylomirabiliales; f__Methylomirabiliaceae; g__; s__
denovo631	0	0	0	0	k__Bacteria; p__NC10; c__12-24; o__JH-WHS47; f__; g__; s__
denovo632	0	0	0	0	k__Bacteria; p__NC10; c__12-24; o__JH-WHS47; f__; g__; s__
denovo633	0	0	2	0	k__Bacteria; p__Armatimonadetes; c__SJA-176; o__TP122; f__; g__; s__
denovo634	0	0	0	4	k__Bacteria; p__Acidobacteria; c__BPC102; o__B110; f__; g__; s__
denovo635	5	0	0	0	k__Bacteria; p__Acidobacteria; c__Acidobacteria-6; o__iii1-15; f__; g__; s__
denovo636	548	4	0	1	k__Bacteria; p__Armatimonadetes; c__0319-6E2; o__; f__; g__; s__
denovo637	1	0	0	0	No blast hit
denovo638	2	0	58	3	k__Bacteria; p__Firmicutes; c__Clostridia; o__Clostridiales; f__[Tissierellaceae]; g__Sedimentibacter; s__
denovo639	1	1	0	0	k__Bacteria; p__NC10; c__12-24; o__JH-WHS47; f__; g__; s__
denovo64	137	233	79	38	k__Bacteria; p__NC10; c__12-24; o__MIZ17; f__; g__; s__
denovo640	0	1	0	0	k__Bacteria; p__NC10; c__12-24; o__JH-WHS47; f__; g__; s__
denovo641	0	1	0	0	k__Bacteria; p__Acidobacteria; c__Acidobacteria-6; o__iii1-15; f__; g__; s__
denovo642	0	0	0	10	k__Bacteria; p__Firmicutes; c__Clostridia; o__Clostridiales; f__[Tissierellaceae]; g__Sporanaerobacter; s__
denovo643	0	0	1	0	No blast hit
denovo644	8	16	7	1	k__Bacteria; p__NC10; c__12-24; o__Methylomirabiliales; f__Methylomirabiliaceae; g__; s__
denovo645	0	0	0	0	k__Bacteria; p__NC10; c__12-24; o__JH-WHS47; f__; g__; s__
denovo646	0	0	1	0	No blast hit
denovo647	0	0	1	0	k__Bacteria; p__Acidobacteria; c__[Chloracidobacteria]; o__PK29; f__; g__; s__
denovo648	0	1	0	0	k__Bacteria; p__Armatimonadetes; c__0319-6E2; o__; f__; g__; s__
denovo649	0	1	0	0	k__Bacteria; p__NC10; c__12-24; o__JH-WHS47; f__; g__; s__
denovo65	0	2	0	0	k__Bacteria; p__Acidobacteria; c__Acidobacteria-6; o__iii1-15; f__; g__; s__
denovo650	0	0	0	1	k__Bacteria; p__Armatimonadetes; c__SJA-176; o__TP122; f__; g__; s__
denovo651	1	0	0	0	k__Bacteria; p__Acidobacteria; c__Sva0725; o__Sva0725; f__; g__; s__
denovo652	0	0	0	0	k__Bacteria; p__NC10; c__12-24; o__JH-WHS47; f__; g__; s__
denovo653	0	0	0	0	k__Bacteria; p__NC10; c__12-24; o__Methylomirabiliales; f__Methylomirabiliaceae; g__; s__
denovo654	0	0	0	0	k__Bacteria; p__NC10; c__12-24; o__JH-WHS47; f__; g__; s__
denovo655	1	1	0	0	k__Bacteria; p__NC10; c__12-24; o__JH-WHS47; f__; g__; s__
denovo656	5	11	5	1	k__Bacteria; p__NC10; c__12-24; o__JH-WHS47; f__; g__; s__
denovo657	1	0	0	0	k__Bacteria; p__Acidobacteria; c__Acidobacteria-6; o__iii1-15; f__mb2424; g__; s__
denovo658	1	1	0	0	k__Bacteria; p__NC10; c__12-24; o__; f__; g__; s__
denovo659	0	0	0	0	k__Bacteria; p__NC10; c__12-24; o__JH-WHS47; f__; g__; s__
denovo66	1	1	0	0	k__Bacteria; p__NC10; c__12-24; o__JH-WHS47; f__; g__; s__
denovo660	0	0	0	0	k__Bacteria; p__NC10; c__12-24; o__Methylomirabiliales; f__Methylomirabiliaceae; g__; s__
denovo661	0	0	0	0	k__Bacteria; p__NC10; c__12-24; o__Methylomirabiliales; f__Methylomirabiliaceae; g__; s__
denovo662	0	0	0	0	k__Bacteria; p__NC10; c__12-24; o__JH-WHS47; f__; g__; s__
denovo663	0	0	0	0	k__Bacteria; p__NC10; c__12-24; o__JH-WHS47; f__; g__; s__
denovo664	28	53	30	9	k__Bacteria; p__NC10; c__12-24; o__JH-WHS47; f__; g__; s__
denovo665	8	16	7	1	k__Bacteria; p__NC10; c__12-24; o__Methylomirabiliales; f__Methylomirabiliaceae; g__; s__
denovo666	7	0	0	0	No blast hit
denovo667	1	0	0	6	k__Bacteria; p__Armatimonadetes; c__SJA-176; o__TP122; f__; g__; s__
denovo668	1	0	0	0	k__Bacteria; p__Acidobacteria; c__Acidobacteria-6; o__iii1-15; f__; g__; s__
denovo669	0	0	0	0	k__Bacteria; p__NC10; c__12-24; o__JH-WHS47; f__; g__; s__
denovo67	1	0	0	0	No blast hit
denovo670	2	3	1	0	k__Bacteria; p__NC10; c__12-24; o__JH-WHS47; f__; g__; s__
denovo671	0	0	1	0	k__Bacteria; p__Firmicutes; c__Clostridia; o__Clostridiales; f__; g__; s__
denovo672	1	1	0	0	k__Bacteria; p__NC10; c__12-24; o__JH-WHS47; f__; g__; s__
denovo673	0	1	0	0	k__Bacteria; p__NC10; c__12-24; o__JH-WHS47; f__; g__; s__
denovo674	1	2	0	0	k__Bacteria; p__NC10; c__12-24; o__JH-WHS47; f__; g__; s__
denovo675	3	7	3	0	k__Bacteria; p__NC10; c__12-24; o__JH-WHS47; f__; g__; s__
denovo676	0	0	0	0	k__Bacteria; p__NC10; c__12-24; o__JH-WHS47; f__; g__; s__
denovo677	1	0	0	0	k__Bacteria; p__Proteobacteria; c__Gammaproteobacteria; o__Legionellales; f__Coxiellaceae; g__Aquicella; s__
denovo678	1	0	0	0	k__Bacteria; p__Acidobacteria; c__DA052; o__E29; f__; g__; s__
denovo679	2	3	1	0	k__Bacteria; p__NC10; c__12-24; o__Methylomirabiliales; f__Methylomirabiliaceae; g__; s__
denovo68	0	1	0	0	k__Bacteria; p__NC10; c__12-24; o__JH-WHS47; f__; g__; s__
denovo680	0	0	0	11	k__Bacteria; p__Firmicutes; c__Clostridia; o__Clostridiales; f__Syntrophomonadaceae; g__Syntrophomonas; s__
denovo681	0	0	0	0	k__Bacteria; p__NC10; c__12-24; o__JH-WHS47; f__; g__; s__
denovo682	0	0	0	0	k__Bacteria; p__NC10; c__12-24; o__JH-WHS47; f__; g__; s__
denovo683	7	13	6	1	k__Bacteria; p__NC10; c__12-24; o__JH-WHS47; f__; g__; s__
denovo684	2	0	0	0	k__Bacteria; p__; c__; o__; f__; g__; s__
denovo685	1	1	0	0	k__Bacteria; p__NC10; c__12-24; o__JH-WHS47; f__; g__; s__
denovo686	1	1	0	0	k__Bacteria; p__NC10; c__12-24; o__JH-WHS47; f__; g__; s__
denovo687	0	0	3	0	No blast hit
denovo688	1	1	0	0	k__Bacteria; p__NC10; c__12-24; o__JH-WHS47; f__; g__; s__
denovo689	2	3	1	0	k__Bacteria; p__NC10; c__12-24; o__MIZ17; f__; g__; s__
denovo69	0	0	2	0	No blast hit
denovo690	0	0	8	0	k__Bacteria; p__Firmicutes; c__Clostridia; o__Clostridiales; f__Dehalobacteriaceae; g__Dehalobacterium; s__
denovo691	4	0	0	0	k__Bacteria; p__Firmicutes; c__Clostridia; o__; f__; g__; s__
denovo692	1	0	0	0	No blast hit
denovo693	0	0	0	0	k__Bacteria; p__NC10; c__12-24; o__JH-WHS47; f__; g__; s__
denovo694	4	8	4	1	k__Bacteria; p__NC10; c__wb1-A12; o__; f__; g__; s__
denovo695	1	1	0	0	k__Bacteria; p__NC10; c__12-24; o__JH-WHS47; f__; g__; s__
denovo696	4	0	0	0	k__Bacteria; p__Acidobacteria; c__Acidobacteria-6; o__iii1-15; f__; g__; s__
denovo697	1	2	0	0	k__Bacteria; p__NC10; c__12-24; o__Methylomirabiliales; f__Methylomirabiliaceae; g__; s__
denovo698	0	0	3	0	No blast hit
denovo699	0	0	0	6	k__Bacteria; p__Armatimonadetes; c__SJA-176; o__TP122; f__; g__; s__
denovo7	3	6	2	0	k__Bacteria; p__NC10; c__12-24; o__Methylomirabiliales; f__Methylomirabiliaceae; g__; s__
denovo70	0	0	1	0	No blast hit
denovo700	0	0	0	0	k__Bacteria; p__NC10; c__12-24; o__JH-WHS47; f__; g__; s__
denovo701	2	0	0	0	No blast hit
denovo702	1	0	0	0	k__Bacteria; p__Acidobacteria; c__Acidobacteria-6; o__iii1-15; f__; g__; s__
denovo703	1	0	0	0	k__Bacteria; p__Proteobacteria; c__Deltaproteobacteria; o__MBNT15; f__; g__; s__
denovo704	1	0	0	0	k__Bacteria; p__Firmicutes; c__Bacilli; o__Bacillales; f__Bacillaceae; g__Bacillus; s__
denovo705	0	0	0	0	k__Bacteria; p__NC10; c__12-24; o__Methylomirabiliales; f__Methylomirabiliaceae; g__; s__
denovo706	0	1	0	0	k__Bacteria; p__NC10; c__12-24; o__JH-WHS47; f__; g__; s__
denovo707	0	0	5	0	k__Bacteria; p__Acidobacteria; c__[Chloracidobacteria]; o__PK29; f__; g__; s__
denovo708	1	1	0	0	k__Bacteria; p__NC10; c__12-24; o__JH-WHS47; f__; g__; s__
denovo709	4	8	4	1	k__Bacteria; p__NC10; c__12-24; o__JH-WHS47; f__; g__; s__
denovo71	0	0	1	0	k__Bacteria; p__Acidobacteria; c__[Chloracidobacteria]; o__PK29; f__; g__; s__
denovo710	1	1	0	0	k__Bacteria; p__NC10; c__12-24; o__JH-WHS47; f__; g__; s__
denovo711	0	0	1	0	k__Bacteria; p__Armatimonadetes; c__SJA-176; o__TP122; f__; g__; s__
denovo712	0	0	1	0	No blast hit
denovo713	0	0	0	1	k__Bacteria; p__Bacteroidetes; c__Bacteroidia; o__Bacteroidales; f__; g__; s__
denovo714	0	0	0	3	k__Bacteria; p__Armatimonadetes; c__SJA-176; o__TP122; f__; g__; s__
denovo715	0	0	0	0	k__Bacteria; p__NC10; c__12-24; o__JH-WHS47; f__; g__; s__
denovo716	1	1	0	0	k__Bacteria; p__NC10; c__12-24; o__JH-WHS47; f__; g__; s__
denovo717	0	2	0	0	k__Bacteria; p__Acidobacteria; c__Acidobacteria-6; o__iii1-15; f__; g__; s__
denovo718	1	0	0	0	k__Bacteria; p__Acidobacteria; c__AT-s54; o__; f__; g__; s__
denovo719	0	0	0	0	k__Bacteria; p__NC10; c__12-24; o__JH-WHS47; f__; g__; s__
denovo72	1	0	0	0	k__Bacteria; p__Proteobacteria; c__Betaproteobacteria; o__; f__; g__; s__
denovo720	0	0	0	3	k__Bacteria; p__Armatimonadetes; c__SJA-176; o__TP122; f__; g__; s__
denovo721	12	21	10	2	k__Bacteria; p__NC10; c__12-24; o__JH-WHS47; f__; g__; s__
denovo722	0	0	0	0	k__Bacteria; p__NC10; c__12-24; o__MIZ17; f__; g__; s__
denovo723	0	0	0	0	k__Bacteria; p__NC10; c__12-24; o__MIZ17; f__; g__; s__
denovo724	0	0	0	0	k__Bacteria; p__NC10; c__12-24; o__Methylomirabiliales; f__Methylomirabiliaceae; g__Candidatus Methylomirabilis; s__
denovo725	0	1	0	0	k__Bacteria; p__NC10; c__12-24; o__JH-WHS47; f__; g__; s__
denovo726	0	0	0	1	k__Bacteria; p__Proteobacteria; c__; o__; f__; g__; s__
denovo727	0	1	0	0	k__Bacteria; p__NC10; c__12-24; o__Methylomirabiliales; f__Methylomirabiliaceae; g__Candidatus Methylomirabilis; s__
denovo728	0	0	2	0	k__Bacteria; p__WS4; c__; o__; f__; g__; s__
denovo729	1	0	0	0	No blast hit
denovo73	0	0	0	1	No blast hit
denovo730	0	0	4	0	k__Bacteria; p__WS4; c__; o__; f__; g__; s__
denovo731	2	0	0	0	k__Bacteria; p__Acidobacteria; c__Acidobacteria-6; o__iii1-15; f__; g__; s__
denovo732	0	0	1	0	No blast hit
denovo733	1	1	0	0	k__Bacteria; p__NC10; c__12-24; o__JH-WHS47; f__; g__; s__
denovo734	0	0	3	22	k__Bacteria; p__Armatimonadetes; c__SJA-176; o__TP122; f__; g__; s__
denovo735	0	0	1	0	No blast hit
denovo736	0	0	0	0	k__Bacteria; p__NC10; c__12-24; o__JH-WHS47; f__; g__; s__
denovo737	0	5	0	0	k__Bacteria; p__Acidobacteria; c__Acidobacteria-6; o__iii1-15; f__; g__; s__
denovo738	2	0	0	0	k__Bacteria; p__Proteobacteria; c__Alphaproteobacteria; o__Rhizobiales; f__Hyphomicrobiaceae; g__; s__
denovo739	1	0	0	0	No blast hit
denovo74	2	0	0	0	No blast hit
denovo740	0	0	14	0	No blast hit
denovo741	0	1	0	0	k__Bacteria; p__NC10; c__12-24; o__JH-WHS47; f__; g__; s__
denovo742	1	3	1	0	k__Bacteria; p__NC10; c__12-24; o__JH-WHS47; f__; g__; s__
denovo743	1	1	0	0	k__Bacteria; p__NC10; c__12-24; o__JH-WHS47; f__; g__; s__
denovo744	0	0	1	0	k__Bacteria; p__Firmicutes; c__Clostridia; o__Clostridiales; f__Peptococcaceae; g__; s__
denovo745	0	0	0	0	k__Bacteria; p__NC10; c__12-24; o__Methylomirabiliales; f__Methylomirabiliaceae; g__; s__
denovo746	1	1	0	0	k__Bacteria; p__NC10; c__12-24; o__MIZ17; f__; g__; s__
denovo747	0	0	0	0	k__Bacteria; p__NC10; c__12-24; o__JH-WHS47; f__; g__; s__
denovo748	2	4	1	0	k__Bacteria; p__NC10; c__12-24; o__JH-WHS47; f__; g__; s__
denovo749	0	1	0	0	k__Bacteria; p__Acidobacteria; c__Acidobacteria-6; o__iii1-15; f__; g__; s__
denovo75	0	1	0	0	k__Bacteria; p__NC10; c__12-24; o__JH-WHS47; f__; g__; s__
denovo750	2	0	0	0	No blast hit
denovo751	2	5	2	0	k__Bacteria; p__NC10; c__12-24; o__JH-WHS47; f__; g__; s__
denovo752	3	7	2	0	k__Bacteria; p__NC10; c__12-24; o__Methylomirabiliales; f__Methylomirabiliaceae; g__; s__
denovo753	1	3	1	0	k__Bacteria; p__NC10; c__12-24; o__Methylomirabiliales; f__Methylomirabiliaceae; g__; s__
denovo754	0	0	1	0	k__Bacteria; p__Armatimonadetes; c__SJA-176; o__TP122; f__; g__; s__
denovo755	0	1	0	0	k__Bacteria; p__NC10; c__12-24; o__Methylomirabiliales; f__Methylomirabiliaceae; g__; s__
denovo756	1	0	0	0	k__Bacteria; p__Acidobacteria; c__EC1113; o__; f__; g__; s__
denovo757	0	0	14	1	k__Bacteria; p__Armatimonadetes; c__SJA-176; o__TP122; f__; g__; s__
denovo758	1	2	0	0	k__Bacteria; p__NC10; c__12-24; o__JH-WHS47; f__; g__; s__
denovo759	0	0	1	0	k__Bacteria; p__Firmicutes; c__Clostridia; o__Clostridiales; f__Clostridiaceae; g__; s__
denovo76	0	0	0	10	k__Bacteria; p__Proteobacteria; c__Deltaproteobacteria; o__Myxococcales; f__OM27; g__; s__
denovo760	1	0	0	0	No blast hit
denovo761	1	2	1	0	k__Bacteria; p__NC10; c__12-24; o__JH-WHS47; f__; g__; s__
denovo762	3	5	2	0	k__Bacteria; p__NC10; c__12-24; o__Methylomirabiliales; f__Methylomirabiliaceae; g__Candidatus Methylomirabilis; s__
denovo763	0	0	0	0	k__Bacteria; p__NC10; c__12-24; o__JH-WHS47; f__; g__; s__
denovo764	6	0	0	0	k__Bacteria; p__Acidobacteria; c__Acidobacteria-6; o__iii1-15; f__; g__; s__
denovo765	0	0	1	2	k__Bacteria; p__Armatimonadetes; c__SJA-176; o__TP122; f__; g__; s__
denovo766	1	0	0	0	k__Bacteria; p__Acidobacteria; c__Acidobacteria-6; o__iii1-15; f__; g__; s__
denovo767	1	0	0	0	k__Bacteria; p__Proteobacteria; c__Deltaproteobacteria; o__Myxococcales; f__Myxococcaceae; g__Anaeromyxobacter; s__
denovo768	0	0	0	0	k__Bacteria; p__NC10; c__12-24; o__JH-WHS47; f__; g__; s__
denovo769	0	0	6	0	k__Bacteria; p__Proteobacteria; c__Deltaproteobacteria; o__Myxococcales; f__OM27; g__; s__
denovo77	0	1	0	0	k__Bacteria; p__NC10; c__12-24; o__JH-WHS47; f__; g__; s__
denovo770	0	1	0	0	k__Bacteria; p__NC10; c__12-24; o__JH-WHS47; f__; g__; s__
denovo771	0	0	8	0	No blast hit
denovo772	0	0	1	0	No blast hit
denovo773	1	2	0	0	k__Bacteria; p__NC10; c__12-24; o__; f__; g__; s__
denovo774	6	0	0	0	k__Bacteria; p__Armatimonadetes; c__0319-6E2; o__; f__; g__; s__
denovo775	0	0	261	9	k__Bacteria; p__Armatimonadetes; c__SJA-176; o__TP122; f__; g__; s__
denovo776	0	0	0	1	k__Bacteria; p__Armatimonadetes; c__SJA-176; o__TP122; f__; g__; s__
denovo777	0	0	1	0	No blast hit
denovo778	2	0	0	0	k__Bacteria; p__Armatimonadetes; c__0319-6E2; o__; f__; g__; s__
denovo779	0	0	0	0	k__Bacteria; p__NC10; c__12-24; o__JH-WHS47; f__; g__; s__
denovo78	0	1	0	0	k__Bacteria; p__NC10; c__12-24; o__JH-WHS47; f__; g__; s__
denovo780	2	3	1	0	k__Bacteria; p__NC10; c__12-24; o__; f__; g__; s__
denovo781	2	0	0	0	k__Bacteria; p__Acidobacteria; c__Acidobacteria-6; o__iii1-15; f__; g__; s__
denovo782	2	3	1	0	k__Bacteria; p__NC10; c__12-24; o__JH-WHS47; f__; g__; s__
denovo783	1	3	1	0	k__Bacteria; p__NC10; c__12-24; o__JH-WHS47; f__; g__; s__
denovo784	1	0	0	0	k__Bacteria; p__Firmicutes; c__Clostridia; o__Clostridiales; f__Symbiobacteriaceae; g__Symbiobacterium; s__
denovo785	0	0	0	1	k__Bacteria; p__Chloroflexi; c__Anaerolineae; o__SBR1031; f__SHA-31; g__; s__
denovo786	1	2	0	0	k__Bacteria; p__NC10; c__12-24; o__JH-WHS47; f__; g__; s__
denovo787	0	1	0	0	k__Bacteria; p__Proteobacteria; c__Deltaproteobacteria; o__Myxococcales; f__Myxococcaceae; g__Anaeromyxobacter; s__
denovo788	0	0	0	0	k__Bacteria; p__NC10; c__12-24; o__JH-WHS47; f__; g__; s__
denovo789	1	1	0	0	k__Bacteria; p__NC10; c__12-24; o__JH-WHS47; f__; g__; s__
denovo79	3	7	3	0	k__Bacteria; p__NC10; c__12-24; o__JH-WHS47; f__; g__; s__
denovo790	0	0	0	0	k__Bacteria; p__NC10; c__12-24; o__Methylomirabiliales; f__Methylomirabiliaceae; g__; s__
denovo791	0	0	8	4	k__Bacteria; p__Armatimonadetes; c__SJA-176; o__TP122; f__; g__; s__
denovo792	0	0	0	1	k__Bacteria; p__Armatimonadetes; c__SJA-176; o__TP122; f__; g__; s__
denovo793	0	0	0	0	k__Bacteria; p__NC10; c__12-24; o__Methylomirabiliales; f__Methylomirabiliaceae; g__; s__
denovo794	2	3	0	1	k__Bacteria; p__Acidobacteria; c__TM1; o__; f__; g__; s__
denovo795	0	2	0	0	k__Bacteria; p__Acidobacteria; c__Acidobacteria-6; o__iii1-15; f__; g__; s__
denovo796	0	0	0	0	k__Bacteria; p__NC10; c__12-24; o__JH-WHS47; f__; g__; s__
denovo797	0	0	0	0	k__Bacteria; p__NC10; c__12-24; o__JH-WHS47; f__; g__; s__
denovo798	2	0	0	0	k__Bacteria; p__Firmicutes; c__Clostridia; o__; f__; g__; s__
denovo799	2	3	1	0	k__Bacteria; p__NC10; c__12-24; o__Methylomirabiliales; f__Methylomirabiliaceae; g__Candidatus Methylomirabilis; s__
denovo8	0	0	0	1	k__Bacteria; p__Armatimonadetes; c__SJA-176; o__TP122; f__; g__; s__
denovo80	8	0	0	0	k__Bacteria; p__Armatimonadetes; c__0319-6E2; o__; f__; g__; s__
denovo800	4	5	0	0	k__Bacteria; p__Firmicutes; c__Clostridia; o__Clostridiales; f__Symbiobacteriaceae; g__Symbiobacterium; s__
denovo801	1	2	0	0	k__Bacteria; p__NC10; c__12-24; o__MIZ17; f__; g__; s__
denovo802	1	0	0	0	No blast hit
denovo803	0	0	9	0	No blast hit
denovo804	1	0	4	0	k__Bacteria; p__Firmicutes; c__Clostridia; o__Clostridiales; f__[Tissierellaceae]; g__Sedimentibacter; s__
denovo805	41	68	51	12	k__Bacteria; p__NC10; c__12-24; o__; f__; g__; s__
denovo806	1	0	0	0	k__Bacteria; p__Armatimonadetes; c__0319-6E2; o__; f__; g__; s__
denovo807	0	0	0	0	k__Bacteria; p__NC10; c__12-24; o__MIZ17; f__; g__; s__
denovo808	1	0	0	0	k__Bacteria; p__Acidobacteria; c__Sva0725; o__Sva0725; f__; g__; s__
denovo809	0	0	1	0	No blast hit
denovo81	0	1	0	0	k__Bacteria; p__NC10; c__12-24; o__JH-WHS47; f__; g__; s__
denovo810	0	0	0	2	k__Bacteria; p__Acidobacteria; c__BPC102; o__B110; f__; g__; s__
denovo811	0	0	0	0	k__Bacteria; p__NC10; c__12-24; o__Methylomirabiliales; f__Methylomirabiliaceae; g__; s__
denovo812	2	4	1	0	k__Bacteria; p__NC10; c__12-24; o__JH-WHS47; f__; g__; s__
denovo813	8	0	0	0	No blast hit
denovo814	2	0	0	0	k__Bacteria; p__Proteobacteria; c__Alphaproteobacteria; o__Rhizobiales; f__Hyphomicrobiaceae; g__; s__
denovo815	1	1	0	0	k__Bacteria; p__NC10; c__12-24; o__JH-WHS47; f__; g__; s__
denovo816	9	17	9	1	k__Bacteria; p__NC10; c__12-24; o__Methylomirabiliales; f__Methylomirabiliaceae; g__; s__
denovo817	3	6	2	0	k__Bacteria; p__NC10; c__12-24; o__JH-WHS47; f__; g__; s__
denovo818	0	1	0	0	k__Bacteria; p__NC10; c__12-24; o__Methylomirabiliales; f__Methylomirabiliaceae; g__; s__
denovo819	1	0	0	0	k__Bacteria; p__Firmicutes; c__Clostridia; o__Clostridiales; f__Symbiobacteriaceae; g__Symbiobacterium; s__
denovo82	0	0	0	8	k__Bacteria; p__Armatimonadetes; c__SJA-176; o__TP122; f__; g__; s__
denovo820	4	8	3	1	k__Bacteria; p__NC10; c__12-24; o__JH-WHS47; f__; g__; s__
denovo821	0	0	0	0	k__Bacteria; p__NC10; c__12-24; o__JH-WHS47; f__; g__; s__
denovo822	0	1	0	0	k__Bacteria; p__NC10; c__12-24; o__JH-WHS47; f__; g__; s__
denovo823	0	0	0	1	No blast hit
denovo824	1	0	0	0	k__Bacteria; p__Acidobacteria; c__Acidobacteria-6; o__iii1-15; f__; g__; s__
denovo825	0	0	1	0	k__Bacteria; p__Armatimonadetes; c__SJA-176; o__TP122; f__; g__; s__
denovo826	1	0	0	0	No blast hit
denovo827	1	0	0	0	k__Bacteria; p__Acidobacteria; c__Acidobacteria-6; o__iii1-15; f__; g__; s__
denovo828	1	1	0	0	k__Bacteria; p__NC10; c__12-24; o__JH-WHS47; f__; g__; s__
denovo829	0	0	0	0	k__Bacteria; p__NC10; c__12-24; o__Methylomirabiliales; f__Methylomirabiliaceae; g__; s__
denovo83	2	4	1	0	k__Bacteria; p__NC10; c__12-24; o__JH-WHS47; f__; g__; s__
denovo830	0	0	1	0	k__Bacteria; p__Firmicutes; c__Clostridia; o__Clostridiales; f__; g__; s__
denovo831	0	0	0	0	k__Bacteria; p__NC10; c__12-24; o__Methylomirabiliales; f__Methylomirabiliaceae; g__; s__
denovo832	0	1	0	0	k__Bacteria; p__Acidobacteria; c__Acidobacteria-6; o__iii1-15; f__; g__; s__
denovo833	0	0	0	1	k__Bacteria; p__Caldiserica; c__TTA-B1; o__; f__; g__; s__
denovo834	1	0	0	0	No blast hit
denovo835	5	0	0	0	k__Bacteria; p__Armatimonadetes; c__0319-6E2; o__; f__; g__; s__
denovo836	0	0	2	1	k__Bacteria; p__Acidobacteria; c__BPC102; o__B110; f__; g__; s__
denovo837	0	0	1	0	k__Bacteria; p__Firmicutes; c__Clostridia; o__Clostridiales; f__Clostridiaceae; g__; s__
denovo838	5	0	0	0	No blast hit
denovo839	3	6	2	0	k__Bacteria; p__NC10; c__12-24; o__JH-WHS47; f__; g__; s__
denovo84	0	1	0	0	k__Bacteria; p__NC10; c__12-24; o__JH-WHS47; f__; g__; s__
denovo840	11	20	10	2	k__Bacteria; p__NC10; c__12-24; o__JH-WHS47; f__; g__; s__
denovo841	0	0	0	0	k__Bacteria; p__NC10; c__12-24; o__Methylomirabiliales; f__Methylomirabiliaceae; g__; s__
denovo842	0	0	0	0	k__Bacteria; p__NC10; c__12-24; o__MIZ17; f__; g__; s__
denovo843	0	1	0	0	k__Bacteria; p__NC10; c__12-24; o__JH-WHS47; f__; g__; s__
denovo844	2	5	2	0	k__Bacteria; p__NC10; c__12-24; o__JH-WHS47; f__; g__; s__
denovo845	3	0	0	0	k__Bacteria; p__Proteobacteria; c__Deltaproteobacteria; o__Desulfuromonadales; f__Pelobacteraceae; g__; s__
denovo846	0	0	1	0	k__Bacteria; p__Armatimonadetes; c__SJA-176; o__TP122; f__; g__; s__
denovo847	1	3	1	0	k__Bacteria; p__NC10; c__12-24; o__JH-WHS47; f__; g__; s__
denovo848	3	0	0	0	k__Bacteria; p__Firmicutes; c__Clostridia; o__Clostridiales; f__Symbiobacteriaceae; g__Symbiobacterium; s__
denovo849	1	7	0	0	k__Bacteria; p__Bacteroidetes; c__Sphingobacteriia; o__Sphingobacteriales; f__; g__; s__
denovo85	0	1	0	0	k__Bacteria; p__NC10; c__12-24; o__MIZ17; f__; g__; s__
denovo850	0	0	0	0	k__Bacteria; p__NC10; c__; o__; f__; g__; s__
denovo851	0	0	0	0	k__Bacteria; p__NC10; c__12-24; o__JH-WHS47; f__; g__; s__
denovo852	5	0	0	0	No blast hit
denovo853	0	0	0	2	No blast hit
denovo854	0	0	0	1	k__Bacteria; p__Acidobacteria; c__BPC102; o__B110; f__; g__; s__
denovo855	0	0	0	0	k__Bacteria; p__NC10; c__12-24; o__JH-WHS47; f__; g__; s__
denovo856	1	1	0	0	k__Bacteria; p__NC10; c__12-24; o__JH-WHS47; f__; g__; s__
denovo857	25	0	0	0	k__Bacteria; p__Acidobacteria; c__Acidobacteria-6; o__iii1-15; f__; g__; s__
denovo858	0	0	0	0	k__Bacteria; p__NC10; c__12-24; o__Methylomirabiliales; f__Methylomirabiliaceae; g__; s__
denovo859	0	0	0	0	k__Bacteria; p__NC10; c__12-24; o__JH-WHS47; f__; g__; s__
denovo86	0	1	0	0	k__Bacteria; p__NC10; c__12-24; o__JH-WHS47; f__; g__; s__
denovo860	1	2	0	0	k__Bacteria; p__NC10; c__12-24; o__JH-WHS47; f__; g__; s__
denovo861	0	0	0	1	k__Bacteria; p__Armatimonadetes; c__SJA-176; o__TP122; f__; g__; s__
denovo862	1	0	0	0	k__Bacteria; p__Firmicutes; c__Clostridia; o__Clostridiales; f__Symbiobacteriaceae; g__Symbiobacterium; s__
denovo863	0	0	0	3	k__Bacteria; p__Acidobacteria; c__BPC102; o__B110; f__; g__; s__
denovo864	0	1	0	0	k__Bacteria; p__NC10; c__12-24; o__Methylomirabiliales; f__Methylomirabiliaceae; g__; s__
denovo865	0	0	0	0	k__Bacteria; p__NC10; c__12-24; o__MIZ17; f__; g__; s__
denovo866	0	1	0	0	k__Bacteria; p__NC10; c__12-24; o__JH-WHS47; f__; g__; s__
denovo867	0	1	0	0	k__Bacteria; p__NC10; c__12-24; o__MIZ17; f__; g__; s__
denovo868	11	21	10	2	k__Bacteria; p__NC10; c__12-24; o__JH-WHS47; f__; g__; s__
denovo869	0	1	0	0	k__Bacteria; p__NC10; c__12-24; o__Methylomirabiliales; f__Methylomirabiliaceae; g__; s__
denovo87	3	0	0	0	No blast hit
denovo870	0	1	0	0	k__Bacteria; p__NC10; c__12-24; o__JH-WHS47; f__; g__; s__
denovo871	1	0	0	0	No blast hit
denovo872	0	1	0	0	k__Bacteria; p__Acidobacteria; c__; o__; f__; g__; s__
denovo873	2	4	1	0	k__Bacteria; p__NC10; c__12-24; o__JH-WHS47; f__; g__; s__
denovo874	2	0	0	0	k__Bacteria; p__Acidobacteria; c__; o__; f__; g__; s__
denovo875	0	0	0	0	k__Bacteria; p__NC10; c__12-24; o__JH-WHS47; f__; g__; s__
denovo876	1137	1348	1499	85	k__Bacteria; p__NC10; c__12-24; o__JH-WHS47; f__; g__; s__
denovo877	0	0	1	0	k__Bacteria; p__Armatimonadetes; c__SJA-176; o__TP122; f__; g__; s__
denovo878	0	1	0	0	k__Bacteria; p__NC10; c__12-24; o__JH-WHS47; f__; g__; s__
denovo879	0	1	0	0	k__Bacteria; p__NC10; c__12-24; o__JH-WHS47; f__; g__; s__
denovo88	0	0	1	0	No blast hit
denovo880	0	1	0	0	No blast hit
denovo881	0	0	0	1	No blast hit
denovo882	0	0	0	0	k__Bacteria; p__NC10; c__12-24; o__Methylomirabiliales; f__Methylomirabiliaceae; g__; s__
denovo883	0	0	0	0	k__Bacteria; p__NC10; c__12-24; o__Methylomirabiliales; f__Methylomirabiliaceae; g__; s__
denovo884	2	0	0	0	k__Bacteria; p__Firmicutes; c__Clostridia; o__Clostridiales; f__Symbiobacteriaceae; g__Symbiobacterium; s__
denovo885	0	0	0	0	k__Bacteria; p__NC10; c__12-24; o__Methylomirabiliales; f__Methylomirabiliaceae; g__; s__
denovo886	77	0	0	0	k__Bacteria; p__Armatimonadetes; c__0319-6E2; o__; f__; g__; s__
denovo887	0	0	3	0	No blast hit
denovo888	1	2	1	0	k__Bacteria; p__NC10; c__12-24; o__JH-WHS47; f__; g__; s__
denovo889	0	1	0	0	k__Bacteria; p__NC10; c__12-24; o__JH-WHS47; f__; g__; s__
denovo89	6	0	0	0	k__Bacteria; p__Acidobacteria; c__Acidobacteria-6; o__iii1-15; f__; g__; s__
denovo890	0	0	0	0	k__Bacteria; p__NC10; c__12-24; o__Methylomirabiliales; f__Methylomirabiliaceae; g__Candidatus Methylomirabilis; s__
denovo891	2	4	1	0	k__Bacteria; p__NC10; c__12-24; o__JH-WHS47; f__; g__; s__
denovo892	0	0	0	0	k__Bacteria; p__NC10; c__12-24; o__JH-WHS47; f__; g__; s__
denovo893	3	0	0	0	No blast hit
denovo894	0	1	0	0	k__Bacteria; p__NC10; c__12-24; o__JH-WHS47; f__; g__; s__
denovo895	1	1	0	0	k__Bacteria; p__NC10; c__12-24; o__; f__; g__; s__
denovo896	0	0	2	0	No blast hit
denovo897	2	0	0	0	No blast hit
denovo898	1	0	0	0	k__Bacteria; p__Verrucomicrobia; c__[Pedosphaerae]; o__[Pedosphaerales]; f__; g__; s__
denovo899	18	0	0	0	No blast hit
denovo9	6	13	6	1	k__Bacteria; p__NC10; c__12-24; o__JH-WHS47; f__; g__; s__
denovo90	0	1	0	0	k__Bacteria; p__NC10; c__12-24; o__JH-WHS47; f__; g__; s__
denovo900	0	0	1	0	No blast hit
denovo901	12	22	10	2	k__Bacteria; p__NC10; c__12-24; o__Methylomirabiliales; f__Methylomirabiliaceae; g__; s__
denovo902	0	0	0	0	k__Bacteria; p__NC10; c__12-24; o__JH-WHS47; f__; g__; s__
denovo903	0	1	0	0	k__Bacteria; p__NC10; c__12-24; o__JH-WHS47; f__; g__; s__
denovo904	0	0	0	0	k__Bacteria; p__NC10; c__12-24; o__JH-WHS47; f__; g__; s__
denovo905	2	4	1	0	k__Bacteria; p__NC10; c__12-24; o__JH-WHS47; f__; g__; s__
denovo906	1	0	0	0	k__Bacteria; p__; c__; o__; f__; g__; s__
denovo907	0	0	0	0	k__Bacteria; p__NC10; c__12-24; o__JH-WHS47; f__; g__; s__
denovo908	0	0	2	0	No blast hit
denovo909	0	0	2	0	k__Bacteria; p__Firmicutes; c__Clostridia; o__Clostridiales; f__[Tissierellaceae]; g__Sedimentibacter; s__
denovo91	1	0	0	0	k__Bacteria; p__Armatimonadetes; c__0319-6E2; o__; f__; g__; s__
denovo910	0	0	0	3	k__Bacteria; p__Armatimonadetes; c__SJA-176; o__TP122; f__; g__; s__
denovo911	0	0	0	0	k__Bacteria; p__NC10; c__12-24; o__MIZ17; f__; g__; s__
denovo912	4	8	3	1	k__Bacteria; p__NC10; c__12-24; o__MIZ17; f__; g__; s__
denovo913	6	13	6	1	k__Bacteria; p__NC10; c__12-24; o__JH-WHS47; f__; g__; s__
denovo914	1	0	0	0	No blast hit
denovo915	1	0	0	0	k__Bacteria; p__Acidobacteria; c__; o__; f__; g__; s__
denovo916	0	0	0	0	k__Bacteria; p__NC10; c__12-24; o__Methylomirabiliales; f__Methylomirabiliaceae; g__; s__
denovo917	0	0	0	1	k__Bacteria; p__Armatimonadetes; c__SJA-176; o__TP122; f__; g__; s__
denovo918	0	0	0	0	k__Bacteria; p__NC10; c__12-24; o__JH-WHS47; f__; g__; s__
denovo919	0	0	0	0	k__Bacteria; p__NC10; c__12-24; o__MIZ17; f__; g__; s__
denovo92	1	1	0	0	k__Bacteria; p__NC10; c__12-24; o__JH-WHS47; f__; g__; s__
denovo920	5	0	0	0	k__Bacteria; p__Proteobacteria; c__Deltaproteobacteria; o__Myxococcales; f__; g__; s__
denovo921	0	0	2	16	k__Bacteria; p__Armatimonadetes; c__SJA-176; o__TP122; f__; g__; s__
denovo922	1	0	0	0	k__Bacteria; p__Acidobacteria; c__Acidobacteria-6; o__iii1-15; f__; g__; s__
denovo923	0	0	0	0	k__Bacteria; p__NC10; c__12-24; o__JH-WHS47; f__; g__; s__
denovo924	1	2	1	0	k__Bacteria; p__NC10; c__12-24; o__JH-WHS47; f__; g__; s__
denovo925	0	0	0	0	k__Bacteria; p__NC10; c__12-24; o__JH-WHS47; f__; g__; s__
denovo926	0	1	0	0	k__Bacteria; p__Proteobacteria; c__Deltaproteobacteria; o__Myxococcales; f__Myxococcaceae; g__Anaeromyxobacter; s__
denovo927	1	0	0	0	k__Bacteria; p__Proteobacteria; c__Gammaproteobacteria; o__Legionellales; f__Coxiellaceae; g__Aquicella; s__
denovo928	0	0	1	5	k__Bacteria; p__Armatimonadetes; c__SJA-176; o__TP122; f__; g__; s__
denovo929	1	0	0	0	k__Bacteria; p__Acidobacteria; c__Acidobacteria-6; o__iii1-15; f__; g__; s__
denovo93	0	0	0	0	k__Bacteria; p__NC10; c__12-24; o__JH-WHS47; f__; g__; s__
denovo930	0	0	1	0	k__Bacteria; p__Firmicutes; c__Clostridia; o__Clostridiales; f__[Tissierellaceae]; g__Sedimentibacter; s__
denovo931	13	24	11	2	k__Bacteria; p__NC10; c__12-24; o__Methylomirabiliales; f__Methylomirabiliaceae; g__; s__
denovo932	1	0	0	0	k__Bacteria; p__Proteobacteria; c__Alphaproteobacteria; o__Rhizobiales; f__Rhizobiaceae; g__Kaistia; s__
denovo933	3	5	2	0	k__Bacteria; p__NC10; c__12-24; o__MIZ17; f__; g__; s__
denovo934	146	1	0	0	k__Bacteria; p__Acidobacteria; c__Acidobacteria-6; o__iii1-15; f__; g__; s__
denovo935	0	0	0	0	k__Bacteria; p__NC10; c__12-24; o__JH-WHS47; f__; g__; s__
denovo936	15	27	12	2	k__Bacteria; p__NC10; c__12-24; o__; f__; g__; s__
denovo937	0	1	0	0	k__Bacteria; p__NC10; c__12-24; o__JH-WHS47; f__; g__; s__
denovo938	1	0	0	0	No blast hit
denovo939	5	11	5	1	k__Bacteria; p__NC10; c__12-24; o__Methylomirabiliales; f__Methylomirabiliaceae; g__Candidatus Methylomirabilis; s__
denovo94	0	0	0	1	No blast hit
denovo940	0	0	0	9	k__Bacteria; p__Armatimonadetes; c__SJA-176; o__TP122; f__; g__; s__
denovo941	0	0	2	0	k__Bacteria; p__Armatimonadetes; c__SJA-176; o__TP122; f__; g__; s__
denovo942	0	1	0	0	k__Bacteria; p__NC10; c__12-24; o__MIZ17; f__; g__; s__
denovo943	0	0	0	0	k__Bacteria; p__NC10; c__12-24; o__Methylomirabiliales; f__Methylomirabiliaceae; g__; s__
denovo944	1	0	0	0	k__Bacteria; p__Acidobacteria; c__; o__; f__; g__; s__
denovo945	0	0	1	0	k__Bacteria; p__Proteobacteria; c__Deltaproteobacteria; o__Myxococcales; f__OM27; g__; s__
denovo946	1	2	1	0	k__Bacteria; p__NC10; c__12-24; o__JH-WHS47; f__; g__; s__
denovo947	7	7	0	0	k__Bacteria; p__Armatimonadetes; c__0319-6E2; o__; f__; g__; s__
denovo948	0	0	1	2	No blast hit
denovo949	1	1	0	0	k__Bacteria; p__NC10; c__12-24; o__JH-WHS47; f__; g__; s__
denovo95	7	0	0	0	k__Bacteria; p__Acidobacteria; c__Acidobacteria-6; o__iii1-15; f__; g__; s__
denovo950	3	5	2	0	k__Bacteria; p__NC10; c__12-24; o__JH-WHS47; f__; g__; s__
denovo951	1	2	0	0	k__Bacteria; p__NC10; c__12-24; o__; f__; g__; s__
denovo952	1	0	0	0	k__Bacteria; p__Proteobacteria; c__Gammaproteobacteria; o__Legionellales; f__Coxiellaceae; g__Aquicella; s__
denovo953	0	1	0	0	k__Bacteria; p__NC10; c__12-24; o__Methylomirabiliales; f__Methylomirabiliaceae; g__; s__
denovo954	1	0	0	0	No blast hit
denovo955	0	0	0	1	k__Bacteria; p__Armatimonadetes; c__SJA-176; o__TP122; f__; g__; s__
denovo956	50	0	0	0	k__Bacteria; p__Firmicutes; c__Clostridia; o__Clostridiales; f__Symbiobacteriaceae; g__Symbiobacterium; s__
denovo957	0	0	0	0	k__Bacteria; p__NC10; c__12-24; o__JH-WHS47; f__; g__; s__
denovo958	0	1	0	0	k__Bacteria; p__NC10; c__12-24; o__JH-WHS47; f__; g__; s__
denovo959	0	0	0	2	k__Bacteria; p__Armatimonadetes; c__SJA-176; o__TP122; f__; g__; s__
denovo96	0	0	0	2	No blast hit
denovo960	1	0	0	0	No blast hit
denovo961	0	1	0	0	k__Bacteria; p__NC10; c__12-24; o__JH-WHS47; f__; g__; s__
denovo962	0	0	0	1	k__Bacteria; p__Armatimonadetes; c__SJA-176; o__TP122; f__; g__; s__
denovo963	0	0	3	0	No blast hit
denovo964	3	0	0	0	k__Bacteria; p__Acidobacteria; c__Acidobacteria-6; o__iii1-15; f__; g__; s__
denovo965	0	2	0	0	No blast hit
denovo966	1	1	0	0	k__Bacteria; p__NC10; c__12-24; o__MIZ17; f__; g__; s__
denovo967	2	0	0	0	No blast hit
denovo968	0	0	0	0	k__Bacteria; p__NC10; c__12-24; o__JH-WHS47; f__; g__; s__
denovo969	1	0	0	0	k__Bacteria; p__Acidobacteria; c__Acidobacteria-6; o__iii1-15; f__; g__; s__
denovo97	1	0	0	0	k__Bacteria; p__Firmicutes; c__Clostridia; o__Clostridiales; f__Syntrophomonadaceae; g__Syntrophomonas; s__
denovo970	2	3	1	0	k__Bacteria; p__NC10; c__12-24; o__Methylomirabiliales; f__Methylomirabiliaceae; g__Candidatus Methylomirabilis; s__
denovo971	2	4	1	0	k__Bacteria; p__NC10; c__12-24; o__JH-WHS47; f__; g__; s__
denovo972	2	3	1	0	k__Bacteria; p__NC10; c__wb1-A12; o__; f__; g__; s__
denovo973	1	0	0	0	No blast hit
denovo974	8	0	0	0	No blast hit
denovo975	0	0	2	0	No blast hit
denovo976	0	0	0	2	k__Bacteria; p__Firmicutes; c__Clostridia; o__Thermoanaerobacterales; f__; g__; s__
denovo977	1	0	0	0	No blast hit
denovo978	0	0	0	0	k__Bacteria; p__NC10; c__12-24; o__Methylomirabiliales; f__Methylomirabiliaceae; g__; s__
denovo979	1	0	0	0	k__Bacteria; p__Acidobacteria; c__Acidobacteria-6; o__iii1-15; f__; g__; s__
denovo98	1	1	0	0	k__Bacteria; p__NC10; c__12-24; o__JH-WHS47; f__; g__; s__
denovo980	1	2	1	0	k__Bacteria; p__NC10; c__12-24; o__JH-WHS47; f__; g__; s__
denovo981	0	1	0	0	k__Bacteria; p__Acidobacteria; c__DA052; o__E29; f__; g__; s__
denovo982	4	0	0	0	No blast hit
denovo983	0	0	0	3	k__Bacteria; p__Armatimonadetes; c__SJA-176; o__TP122; f__; g__; s__
denovo984	2	1	0	0	k__Bacteria; p__Acidobacteria; c__Acidobacteria-6; o__iii1-15; f__; g__; s__
denovo985	0	0	0	0	k__Bacteria; p__NC10; c__12-24; o__JH-WHS47; f__; g__; s__
denovo986	0	0	0	0	k__Bacteria; p__NC10; c__12-24; o__JH-WHS47; f__; g__; s__
denovo987	0	2	0	0	k__Bacteria; p__Acidobacteria; c__Acidobacteria-6; o__iii1-15; f__; g__; s__
denovo988	1	0	1	5	No blast hit
denovo989	0	0	0	6	k__Bacteria; p__Armatimonadetes; c__SJA-176; o__TP122; f__; g__; s__
denovo99	0	0	0	0	k__Bacteria; p__NC10; c__12-24; o__Methylomirabiliales; f__Methylomirabiliaceae; g__; s__
denovo990	0	0	0	0	k__Bacteria; p__NC10; c__12-24; o__Methylomirabiliales; f__Methylomirabiliaceae; g__; s__
denovo991	1	0	0	0	No blast hit
denovo992	0	0	4	0	No blast hit
denovo993	47	0	0	0	k__Bacteria; p__Firmicutes; c__Clostridia; o__Clostridiales; f__Symbiobacteriaceae; g__Symbiobacterium; s__
denovo994	9	19	9	2	k__Bacteria; p__NC10; c__12-24; o__JH-WHS47; f__; g__; s__
denovo995	0	0	0	5	k__Bacteria; p__Acidobacteria; c__Acidobacteria-6; o__iii1-15; f__mb2424; g__; s__
denovo996	0	1	0	0	k__Bacteria; p__Proteobacteria; c__Deltaproteobacteria; o__Myxococcales; f__Myxococcaceae; g__Anaeromyxobacter; s__
denovo997	16	31	20	4	k__Bacteria; p__NC10; c__12-24; o__JH-WHS47; f__; g__; s__
denovo998	1	0	0	70	k__Bacteria; p__Armatimonadetes; c__SJA-176; o__TP122; f__; g__; s__
denovo999	1	2	1	0	k__Bacteria; p__NC10; c__12-24; o__JH-WHS47; f__; g__; s__
